# Supplementary material for: 4-Chloro-N′-(2-hydr­oxy-1-naphthyl­idene)benzohydrazide
Source: Acta Crystallogr Sect E Struct Rep Online. 2008 Aug 16;64(Pt 9):o1759. doi: 10.1107/S1600536808025828 (PMC2960590; doi:10.1107/S1600536808025828)
Supplement: Supplementary file 2 [file e-64-o1759-Isup2.hkl]

# 
# h,k,l, Fc-squared, Fo-squared, sigma(Fo-squared) and status flag 
# 
data_I
_shelx_title ' pc in Pc' 
_shelx_refln_list_code          4 
_shelx_F_calc_maximum      105.43 
_exptl_crystal_F_000       336.00 
_reflns_d_resolution_high  0.7829 
 
loop_ 
 _symmetry_equiv_pos_as_xyz 
 'x, y, z' 
 'x, -y, z+1/2' 
 
_cell_length_a     6.2004 
_cell_length_b     4.7884 
_cell_length_c    25.3197 
_cell_angle_alpha  90.000 
_cell_angle_beta   95.844 
_cell_angle_gamma  90.000 
 
_shelx_F_squared_multiplier     1.000 
 
loop_ 
 _refln_index_h 
 _refln_index_k 
 _refln_index_l 
 _refln_F_squared_calc 
 _refln_F_squared_meas 
 _refln_F_squared_sigma 
 _refln_observed_status 
   1   1 -31        2.13        1.30      1.21 o 
   2   1 -31        9.08       10.97      1.75 o 
  -1   0 -30       47.44       53.20      3.27 o 
   0   0 -30        2.45        4.45      1.32 o 
   1   0 -30       97.68      100.70      4.32 o 
   2   0 -30       12.49       13.02      1.74 o 
   3   0 -30        0.20        1.37      0.83 o 
  -1   1 -30        2.07        3.76      1.25 o 
   0   1 -30       12.55       12.14      1.34 o 
   1   1 -30        2.51        1.08      1.02 o 
   2   1 -30        2.18        3.67      1.28 o 
   3   1 -30        0.26        1.16      0.90 o 
   1   2 -30        7.83        9.69      1.85 o 
   2   2 -30        0.10        0.03      0.97 o 
  -2   1 -29        7.65       10.24      1.67 o 
  -1   1 -29        7.46        9.88      1.21 o 
   0   1 -29        4.95        9.53      1.51 o 
   1   1 -29        5.78        8.29      1.12 o 
   2   1 -29        5.51        6.27      0.97 o 
   3   1 -29        0.18        0.95      0.77 o 
   0   2 -29       27.23       30.48      1.81 o 
   1   2 -29        9.71        8.83      2.05 o 
   2   2 -29        1.77        1.84      0.59 o 
   3   2 -29        1.58        0.88      1.06 o 
  -3   0 -28        1.21        1.59      1.13 o 
  -2   0 -28        1.90        2.53      1.21 o 
  -1   0 -28       25.94       27.68      2.39 o 
   0   0 -28       45.44       52.64      3.09 o 
   1   0 -28        1.93        2.24      1.10 o 
   2   0 -28        8.36        6.92      1.38 o 
   3   0 -28       14.97       17.93      1.85 o 
  -3   1 -28       20.86       23.42      2.11 o 
  -2   1 -28        0.72        1.66      0.81 o 
  -1   1 -28       14.04       14.68      1.82 o 
   0   1 -28        3.70        4.22      0.90 o 
   1   1 -28        2.54        3.37      0.83 o 
   2   1 -28        4.80        6.07      1.47 o 
   3   1 -28        1.26        0.14      0.70 o 
   4   1 -28       19.16       20.13      1.88 o 
  -2   2 -28        8.16        7.73      1.49 o 
  -1   2 -28        0.47       -0.48      0.58 o 
   0   2 -28       23.91       26.09      1.60 o 
   1   2 -28        4.12        5.83      1.03 o 
   2   2 -28        8.65        7.94      0.87 o 
   3   2 -28        5.07        6.08      1.42 o 
   0   3 -28        1.05        1.25      0.93 o 
   1   3 -28        9.40        9.59      1.20 o 
  -3   1 -27        8.80       11.36      1.25 o 
  -2   1 -27       16.57       19.20      1.42 o 
  -1   1 -27        7.07        7.37      1.02 o 
   0   1 -27       21.06       21.45      1.48 o 
   1   1 -27       16.94       19.38      1.36 o 
   2   1 -27        0.40        0.66      1.15 o 
   3   1 -27        4.17        4.68      1.10 o 
   4   1 -27        6.63        7.71      1.12 o 
  -2   2 -27        1.55        2.45      0.79 o 
  -1   2 -27       14.29       15.29      1.35 o 
   0   2 -27       15.08       13.59      1.27 o 
   1   2 -27       12.27       13.28      1.24 o 
   2   2 -27        6.09        5.32      0.76 o 
   3   2 -27        5.96        6.51      1.00 o 
   4   2 -27        5.70        6.26      1.01 o 
   0   3 -27        1.85        2.33      0.59 o 
   1   3 -27        9.28        8.50      1.11 o 
   2   3 -27       14.68       13.79      1.84 o 
  -4   0 -26       41.91       42.84      2.98 o 
  -3   0 -26       10.20       12.41      1.79 o 
  -2   0 -26        3.15        6.22      1.43 o 
  -1   0 -26       77.42       83.52      3.74 o 
   0   0 -26       10.39       12.68      1.73 o 
   1   0 -26       48.52       54.28      2.89 o 
   2   0 -26       15.56       16.47      1.62 o 
   3   0 -26       39.53       39.39      2.35 o 
  -3   1 -26        3.20        3.84      0.87 o 
  -2   1 -26        2.74        3.83      0.83 o 
  -1   1 -26       13.03       12.82      1.62 o 
   0   1 -26        8.59        9.20      1.07 o 
   1   1 -26       14.53       15.89      1.68 o 
   2   1 -26        3.07        3.34      0.76 o 
   3   1 -26        2.75        2.22      0.74 o 
   4   1 -26        2.04        2.49      0.85 o 
   5   1 -26        8.02       10.43      1.75 o 
  -3   2 -26       15.69       17.45      1.87 o 
  -2   2 -26        1.19        1.51      1.01 o 
  -1   2 -26       53.91       49.71      2.83 o 
   0   2 -26       33.16       27.80      1.41 o 
   1   2 -26       13.38       15.88      1.05 o 
   2   2 -26       12.32       14.39      0.99 o 
   3   2 -26        2.75        1.98      1.01 o 
   4   2 -26        0.29        0.78      0.61 o 
  -2   3 -26        2.08        3.13      1.07 o 
  -1   3 -26        1.08        2.86      0.81 o 
   0   3 -26       18.15       17.11      1.13 o 
   1   3 -26        9.28        9.81      0.92 o 
   2   3 -26        1.71        2.99      0.79 o 
   3   3 -26        0.01        0.36      0.95 o 
  -4   1 -25        4.51        3.45      1.34 o 
  -3   1 -25        7.57        7.62      1.05 o 
  -2   1 -25       53.10       55.03      2.10 o 
  -1   1 -25       41.01       40.45      1.84 o 
   0   1 -25      207.17      209.08      5.53 o 
   1   1 -25        2.22        3.66      1.90 o 
   2   1 -25        8.82       11.46      0.85 o 
   3   1 -25        4.16        3.72      0.58 o 
   4   1 -25        8.35       10.34      1.08 o 
   5   1 -25        4.93        7.39      1.58 o 
  -3   2 -25        6.13        7.85      1.04 o 
  -2   2 -25        3.85        4.80      1.31 o 
  -1   2 -25       39.23       40.41      2.76 o 
   0   2 -25       46.51       48.43      1.52 o 
   1   2 -25        3.69        4.52      0.82 o 
   2   2 -25        1.95        2.67      0.59 o 
   3   2 -25       15.92       15.54      1.27 o 
   4   2 -25        3.48        5.00      0.89 o 
  -2   3 -25        4.47        7.82      1.43 o 
  -1   3 -25        1.84        0.78      0.72 o 
   0   3 -25        0.22        0.19      0.41 o 
   1   3 -25        7.07        4.98      0.73 o 
   2   3 -25        4.13        4.67      0.87 o 
   3   3 -25        3.11        3.56      0.87 o 
  -4   0 -24       35.81       38.44      2.64 o 
  -3   0 -24       21.90       26.61      2.26 o 
  -2   0 -24       89.08      102.42      4.04 o 
  -1   0 -24      122.94      127.25      4.42 o 
   0   0 -24       62.76       68.59      3.21 o 
   1   0 -24       32.18       35.44      2.24 o 
   2   0 -24        1.39        1.66      0.78 o 
   3   0 -24       76.88       83.09      3.24 o 
   4   0 -24      190.03      163.67      4.75 o 
   5   0 -24       21.04       22.82      2.09 o 
  -4   1 -24       20.87       26.84      2.45 o 
  -3   1 -24        1.30        1.43      1.01 o 
  -2   1 -24        6.86        5.14      0.87 o 
  -1   1 -24      138.21      143.98      5.45 o 
   0   1 -24        9.23       11.22      1.09 o 
   1   1 -24        1.08        0.82      0.44 o 
   2   1 -24        3.47        4.17      0.61 o 
   3   1 -24       22.53       22.09      1.02 o 
   4   1 -24       17.74       18.10      3.28 o 
   5   1 -24        8.47        6.34      1.46 o 
  -3   2 -24       10.81       13.22      1.20 o 
  -2   2 -24        1.99        2.25      0.69 o 
  -1   2 -24       24.08       22.20      1.37 o 
   0   2 -24        8.51        9.98      1.30 o 
   1   2 -24        0.77        0.81      0.45 o 
   2   2 -24       16.81       17.63      0.99 o 
   3   2 -24       10.01       13.14      2.28 o 
   4   2 -24        6.37        8.22      1.09 o 
   5   2 -24        5.27        9.12      1.71 o 
  -2   3 -24        1.44        2.58      0.99 o 
  -1   3 -24        2.57        1.93      0.94 o 
   0   3 -24        5.98        6.74      0.79 o 
   1   3 -24        6.34        6.25      0.76 o 
   2   3 -24        7.71        9.66      1.10 o 
   3   3 -24        4.65        4.52      1.08 o 
   4   3 -24       24.63       29.42      1.73 o 
   0   4 -24        5.58        7.07      1.72 o 
   1   4 -24        8.86       10.58      1.74 o 
  -4   1 -23       36.56       41.88      2.82 o 
  -3   1 -23       37.79       34.99      1.68 o 
  -2   1 -23        6.74        8.18      0.96 o 
  -1   1 -23       28.58       27.94      1.52 o 
   0   1 -23       12.06       14.28      0.87 o 
   1   1 -23       42.97       40.81      1.70 o 
   2   1 -23       16.64       18.01      0.91 o 
   3   1 -23      212.22      211.53      4.60 o 
   4   1 -23       17.82       21.16      1.30 o 
   5   1 -23        0.28        1.16      0.96 o 
  -4   2 -23        9.23        8.57      1.75 o 
  -3   2 -23       10.24       11.43      1.10 o 
  -2   2 -23       24.23       25.13      1.42 o 
  -1   2 -23        0.16       -0.07      0.50 o 
   0   2 -23       33.03       33.67      1.24 o 
   1   2 -23       14.47       14.20      1.40 o 
   2   2 -23        5.57        5.88      0.78 o 
   3   2 -23       47.33       45.00      1.84 o 
   4   2 -23        8.38        6.68      0.96 o 
   5   2 -23        4.63        6.35      1.56 o 
  -2   3 -23        1.95        1.19      0.59 o 
  -1   3 -23       13.14       10.97      1.16 o 
   0   3 -23        5.02        4.27      1.17 o 
   1   3 -23        5.79        7.44      1.13 o 
   2   3 -23        3.73        5.65      0.89 o 
   3   3 -23        0.12        0.07      0.52 o 
   4   3 -23       13.47       15.57      2.63 o 
  -1   4 -23        0.58        0.04      0.66 o 
   0   4 -23        0.74        1.83      0.56 o 
   1   4 -23       14.58       15.34      1.11 o 
   2   4 -23        7.32        6.16      1.52 o 
  -4   0 -22        0.38        0.82      0.91 o 
  -3   0 -22       17.75       19.17      1.91 o 
  -2   0 -22       26.28       23.51      1.93 o 
  -1   0 -22       81.19       88.07      3.53 o 
   0   0 -22       43.24       38.84      2.33 o 
   1   0 -22       36.84       35.82      2.14 o 
   2   0 -22       88.51       90.82      3.27 o 
   3   0 -22       22.06       25.61      1.45 o 
   4   0 -22       33.88       34.38      2.21 o 
   5   0 -22        9.37        7.47      1.45 o 
   6   0 -22        9.67       11.92      1.76 o 
  -4   1 -22        4.07        6.29      1.45 o 
  -3   1 -22        0.20        0.48      0.56 o 
  -2   1 -22      106.39       96.05      3.60 o 
  -1   1 -22        8.42       10.45      1.90 o 
   0   1 -22        0.43        0.45      0.46 o 
   1   1 -22       16.70       15.89      0.87 o 
   2   1 -22        0.35        1.13      0.51 o 
   3   1 -22       51.57       51.57      2.16 o 
   4   1 -22       26.66       27.26      1.40 o 
   5   1 -22        8.34        8.75      1.55 o 
   6   1 -22        0.17        1.35      0.73 o 
  -4   2 -22       12.01       13.36      1.89 o 
  -3   2 -22       31.40       31.85      1.56 o 
  -2   2 -22       21.03       18.30      1.25 o 
  -1   2 -22       78.10       63.53      4.13 o 
   0   2 -22       97.64       97.34      2.02 o 
   1   2 -22       37.67       37.74      1.27 o 
   2   2 -22        4.02        4.25      0.62 o 
   3   2 -22       21.83       20.66      2.54 o 
   4   2 -22        4.77        6.31      0.94 o 
   5   2 -22        6.53        8.15      1.66 o 
  -3   3 -22        2.01        0.76      1.14 o 
  -2   3 -22        0.22        0.62      1.15 o 
  -1   3 -22        7.42        7.55      1.00 o 
   0   3 -22        3.24        3.87      0.81 o 
   1   3 -22        8.93        8.52      0.83 o 
   2   3 -22        6.01        7.25      1.89 o 
   3   3 -22        9.08        8.38      1.49 o 
   4   3 -22       10.13        9.80      1.21 o 
  -1   4 -22        3.13        4.97      0.95 o 
   0   4 -22        5.28        8.17      0.87 o 
   1   4 -22       14.03       11.85      1.03 o 
   2   4 -22        4.75        3.81      0.91 o 
   3   4 -22        1.16        1.84      1.13 o 
  -3   1 -21       11.72       11.65      1.05 o 
  -2   1 -21        4.82        5.17      0.82 o 
  -1   1 -21      313.96      286.99      9.40 o 
   0   1 -21       24.48       25.22      1.00 o 
   1   1 -21       28.62       29.54      1.13 o 
   2   1 -21       61.79       63.26      1.55 o 
   3   1 -21       17.81       20.54      1.12 o 
   4   1 -21       14.19       14.61      1.09 o 
   5   1 -21       15.05       16.84      1.25 o 
   6   1 -21        4.26        4.45      0.94 o 
  -4   2 -21        3.94        4.13      1.34 o 
  -3   2 -21        2.17        1.95      0.88 o 
  -2   2 -21        1.80        1.85      0.61 o 
  -1   2 -21       27.62       23.33      1.88 o 
   0   2 -21       53.38       46.55      1.72 o 
   1   2 -21       12.69       12.69      0.83 o 
   2   2 -21        8.31       10.63      0.80 o 
   3   2 -21       20.19       21.33      2.32 o 
   4   2 -21        0.89        0.53      0.55 o 
   5   2 -21       11.29       13.21      1.84 o 
  -3   3 -21       10.51       12.46      1.85 o 
  -2   3 -21        0.43        0.40      0.51 o 
  -1   3 -21       16.15       13.50      1.20 o 
   0   3 -21       21.48       22.69      1.37 o 
   1   3 -21       21.73       22.20      1.07 o 
   2   3 -21       10.01        9.60      1.08 o 
   3   3 -21        5.28        6.20      0.95 o 
   4   3 -21        3.43        4.28      0.90 o 
   5   3 -21        1.40        1.17      0.78 o 
  -1   4 -21       22.43       25.55      1.54 o 
   0   4 -21        2.51        2.88      0.96 o 
   1   4 -21       46.88       51.78      1.79 o 
   2   4 -21        3.48        4.31      0.90 o 
   3   4 -21        7.26        9.83      1.74 o 
  -4   0 -20       58.24       60.50      3.00 o 
  -3   0 -20      100.70      103.96      3.76 o 
  -2   0 -20     1101.91     1091.81     16.62 o 
  -1   0 -20      237.56      238.49      5.75 o 
   0   0 -20       63.88       62.73      2.77 o 
   1   0 -20      102.67      106.87      2.19 o 
   2   0 -20       31.88       30.13      1.23 o 
   3   0 -20       94.40      102.50      2.33 o 
   4   0 -20       25.92       35.83      2.17 o 
   5   0 -20       12.18       13.77      1.64 o 
   6   0 -20        4.48        6.73      1.48 o 
  -4   1 -20        1.52        0.60      0.88 o 
  -3   1 -20        0.03        0.17      0.59 o 
  -2   1 -20      238.40      226.49      3.95 o 
  -1   1 -20       20.92       20.20      1.21 o 
   0   1 -20        6.92        7.16      0.62 o 
   1   1 -20       21.38       25.22      2.07 o 
   2   1 -20       35.00       35.94      1.39 o 
   3   1 -20       42.44       43.64      1.27 o 
   4   1 -20       34.07       32.94      1.64 o 
   5   1 -20       31.84       29.83      1.49 o 
   6   1 -20        3.30        2.63      0.80 o 
  -5   2 -20        3.96        4.79      1.48 o 
  -4   2 -20       28.59       28.24      2.25 o 
  -3   2 -20        8.65        9.76      0.97 o 
  -2   2 -20       23.87       24.24      1.29 o 
  -1   2 -20       45.18       39.33      1.58 o 
   0   2 -20        6.61        8.28      0.97 o 
   1   2 -20       21.33       22.08      1.54 o 
   2   2 -20        9.08        9.97      0.75 o 
   3   2 -20       51.27       51.60      6.76 o 
   4   2 -20        4.06        4.62      0.81 o 
   5   2 -20       34.76       38.42      2.64 o 
   6   2 -20        9.92        7.69      1.72 o 
  -4   3 -20        3.86        4.81      1.43 o 
  -3   3 -20       14.47       15.81      1.92 o 
  -2   3 -20        6.99        8.76      2.69 o 
  -1   3 -20       25.82       23.34      1.40 o 
   0   3 -20        4.11        5.42      0.85 o 
   1   3 -20        8.62        7.84      0.91 o 
   2   3 -20       33.13       29.64      1.50 o 
   3   3 -20        2.80        3.25      0.76 o 
   4   3 -20       12.78       11.91      1.45 o 
   5   3 -20        1.33        1.58      1.35 o 
  -2   4 -20        0.56        3.03      1.20 o 
  -1   4 -20       22.18       21.94      2.07 o 
   0   4 -20       25.12       24.32      1.49 o 
   1   4 -20        5.86        5.62      0.94 o 
   2   4 -20        0.09       -0.32      0.52 o 
   3   4 -20       14.08       18.60      1.53 o 
  -4   1 -19       10.24       12.24      1.61 o 
  -3   1 -19       23.26       24.67      1.82 o 
  -2   1 -19      100.73      100.60      2.82 o 
  -1   1 -19      202.68      195.31      4.73 o 
   0   1 -19       17.39       16.44      0.90 o 
   1   1 -19       89.07       92.88      3.79 o 
   2   1 -19      178.40      178.82      2.69 o 
   3   1 -19      147.61      152.12      2.19 o 
   4   1 -19        1.73        2.03      0.50 o 
   5   1 -19       10.08       10.96      1.05 o 
   6   1 -19        7.87        8.91      1.11 o 
  -5   2 -19        8.36       11.04      1.75 o 
  -4   2 -19       14.62       11.85      1.66 o 
  -3   2 -19       26.87       26.11      1.34 o 
  -2   2 -19        9.83        9.18      0.90 o 
  -1   2 -19       17.10       16.38      1.35 o 
   0   2 -19       15.14       15.38      1.06 o 
   1   2 -19        4.35        4.86      0.96 o 
   2   2 -19       81.22       76.30      2.29 o 
   3   2 -19       93.48       89.98      2.39 o 
   4   2 -19        9.47        9.30      0.98 o 
   5   2 -19       13.52       15.60      1.91 o 
   6   2 -19        4.13        2.49      1.29 o 
  -4   3 -19       31.08       31.60      2.49 o 
  -3   3 -19        2.61        3.13      1.14 o 
  -2   3 -19       23.38       23.23      1.34 o 
  -1   3 -19        2.75        3.04      0.72 o 
   0   3 -19       15.57       17.23      1.18 o 
   1   3 -19       12.40       13.07      0.87 o 
   2   3 -19       57.60       58.75      1.61 o 
   3   3 -19       15.65       16.85      1.30 o 
   4   3 -19        8.17        8.32      1.06 o 
   5   3 -19        0.88        1.42      0.69 o 
  -2   4 -19        1.28       -0.54      0.71 o 
  -1   4 -19       15.42       17.46      1.33 o 
   0   4 -19        9.48        8.91      1.04 o 
   1   4 -19        3.34        3.80      0.64 o 
   2   4 -19        0.32       -0.64      0.43 o 
   3   4 -19       21.61       28.52      1.74 o 
   4   4 -19       19.34       14.55      2.10 o 
  -4   0 -18      125.81      129.89      4.16 o 
  -3   0 -18      257.32      254.37      5.94 o 
  -2   0 -18       99.07       98.61      3.44 o 
  -1   0 -18      107.20      109.18      3.48 o 
   0   0 -18      161.75      172.62      2.73 o 
   1   0 -18      128.37      153.24      2.66 o 
   2   0 -18      119.02      125.76      4.87 o 
   3   0 -18       60.73       65.26      1.77 o 
   4   0 -18        5.88        4.15      1.02 o 
   5   0 -18        1.30        1.04      0.84 o 
   6   0 -18        7.43       10.09      1.58 o 
  -4   1 -18       23.91       23.93      1.98 o 
  -3   1 -18       62.59       61.35      1.91 o 
  -2   1 -18       63.86       60.03      1.87 o 
  -1   1 -18       87.07       87.59      2.15 o 
   0   1 -18       57.65       57.96      1.73 o 
   1   1 -18      100.15      113.95      2.67 o 
   2   1 -18        4.43        7.20      1.29 o 
   3   1 -18       14.78       15.09      0.78 o 
   4   1 -18       15.80       16.20      1.54 o 
   5   1 -18       15.70       16.38      1.19 o 
   6   1 -18        1.06        0.52      0.72 o 
  -5   2 -18       12.79        9.28      1.63 o 
  -4   2 -18       17.30       17.38      1.90 o 
  -3   2 -18       24.43       22.09      1.21 o 
  -2   2 -18       19.83       20.05      2.53 o 
  -1   2 -18       43.27       38.98      1.50 o 
   0   2 -18       34.98       34.79      1.44 o 
   1   2 -18       15.77       14.81      0.80 o 
   2   2 -18      434.96      429.52      4.61 o 
   3   2 -18       37.15       38.02      2.08 o 
   4   2 -18       32.29       33.43      2.58 o 
   5   2 -18        3.22        3.85      0.80 o 
   6   2 -18        2.79        3.22      0.84 o 
  -4   3 -18        2.84        4.60      1.37 o 
  -3   3 -18        4.95        8.90      1.54 o 
  -2   3 -18        2.27        2.02      0.60 o 
  -1   3 -18        9.24        9.05      0.95 o 
   0   3 -18       33.16       33.55      1.80 o 
   1   3 -18       45.25       46.58      2.33 o 
   2   3 -18       50.85       50.61      1.47 o 
   3   3 -18       15.30       17.51      1.91 o 
   4   3 -18       10.14        8.87      1.48 o 
   5   3 -18        6.50        8.30      1.12 o 
  -3   4 -18        3.37        3.65      1.30 o 
  -2   4 -18        5.05        3.81      1.20 o 
  -1   4 -18        8.19        9.81      1.07 o 
   0   4 -18       23.23       26.49      2.69 o 
   1   4 -18       26.37       25.47      1.16 o 
   2   4 -18        2.75        2.29      0.68 o 
   3   4 -18       40.78       38.82      1.89 o 
   4   4 -18       30.92       30.74      2.27 o 
   0   5 -18        5.42        4.55      0.96 o 
   1   5 -18        3.10        3.90      1.07 o 
  -4   1 -17       24.75       24.34      1.93 o 
  -3   1 -17        2.01        2.55      0.64 o 
  -2   1 -17       82.86       76.34      2.05 o 
  -1   1 -17       82.00       78.53      2.39 o 
   0   1 -17      216.98      214.70      8.95 o 
   1   1 -17      136.75      142.72      2.75 o 
   2   1 -17      231.37      224.07      2.35 o 
   3   1 -17       24.60       22.24      0.76 o 
   4   1 -17       12.31       12.29      0.85 o 
   5   1 -17        6.09        6.88      0.91 o 
   6   1 -17       17.50       17.33      1.36 o 
   7   1 -17        1.23        2.63      0.85 o 
  -5   2 -17       13.01       10.85      1.68 o 
  -4   2 -17       25.20       27.22      2.13 o 
  -3   2 -17        0.63        0.85      0.48 o 
  -2   2 -17        2.33        3.93      0.78 o 
  -1   2 -17       67.43       61.23      1.82 o 
   0   2 -17       43.46       42.85      1.50 o 
   1   2 -17        6.76        5.92      0.58 o 
   2   2 -17      153.46      152.85      2.39 o 
   3   2 -17       52.01       51.26      1.90 o 
   4   2 -17        2.18        1.87      0.59 o 
   5   2 -17       15.70       14.80      0.94 o 
   6   2 -17       14.10       11.13      1.44 o 
  -5   3 -17        2.73        3.65      1.42 o 
  -4   3 -17       15.21       15.88      1.98 o 
  -3   3 -17        5.35        4.56      1.19 o 
  -2   3 -17      126.30      112.69      2.76 o 
  -1   3 -17        5.57        5.40      1.56 o 
   0   3 -17      131.66      125.84      2.86 o 
   1   3 -17        8.73        9.65      0.87 o 
   2   3 -17       31.41       30.05      1.13 o 
   3   3 -17       10.90       10.93      1.82 o 
   4   3 -17        4.45        6.66      1.17 o 
   5   3 -17       17.43       17.45      1.40 o 
  -3   4 -17        1.84        2.05      1.02 o 
  -2   4 -17        2.59        2.33      1.02 o 
  -1   4 -17       23.37       22.30      2.00 o 
   0   4 -17       10.56       12.04      1.11 o 
   1   4 -17        8.48        8.93      0.83 o 
   2   4 -17       12.55       15.35      1.31 o 
   3   4 -17       11.20       10.26      1.65 o 
   4   4 -17        3.22        4.23      0.98 o 
  -1   5 -17        9.44       10.60      1.93 o 
   0   5 -17        6.98        6.55      1.05 o 
   1   5 -17        2.71        1.60      0.62 o 
   2   5 -17        0.20        0.58      0.97 o 
  -4   0 -16        9.58       12.21      1.39 o 
  -3   0 -16      404.77      400.95      7.55 o 
  -2   0 -16     1255.82     1202.60     17.03 o 
  -1   0 -16      150.20      154.10      4.04 o 
   0   0 -16      104.20      114.12      2.03 o 
   1   0 -16      634.38      665.91      9.63 o 
   2   0 -16       30.14       28.55      1.07 o 
   3   0 -16      101.17       94.67      3.52 o 
   4   0 -16      126.37      123.10      3.68 o 
   5   0 -16       20.74       18.39      1.65 o 
   6   0 -16       19.86       21.82      1.91 o 
   7   0 -16        7.64        5.35      1.49 o 
  -4   1 -16       14.00       13.01      1.49 o 
  -3   1 -16      175.03      168.66      4.58 o 
  -2   1 -16       25.86       27.52      1.22 o 
  -1   1 -16        5.20        5.87      0.67 o 
   0   1 -16       10.70       10.82      0.79 o 
   1   1 -16       19.80       17.99      0.77 o 
   2   1 -16       26.43       25.25      0.75 o 
   3   1 -16       64.80       61.76      1.16 o 
   4   1 -16      154.05      146.52      2.32 o 
   5   1 -16       17.07       19.10      1.21 o 
   6   1 -16        9.43       10.28      1.14 o 
   7   1 -16        5.85        5.66      1.06 o 
  -5   2 -16        6.88       10.02      1.61 o 
  -4   2 -16       45.25       41.48      2.49 o 
  -3   2 -16       89.92       84.89      3.35 o 
  -2   2 -16      101.42       94.19      2.26 o 
  -1   2 -16       76.04       71.67      1.91 o 
   0   2 -16       90.69       91.15      2.85 o 
   1   2 -16       24.08       26.38      0.96 o 
   2   2 -16       10.95       11.86      0.74 o 
   3   2 -16       12.11       10.69      0.91 o 
   4   2 -16        3.61        3.62      0.54 o 
   5   2 -16       41.80       40.22      1.36 o 
   6   2 -16        6.86        6.12      1.01 o 
  -5   3 -16        4.03       -0.02      1.04 o 
  -4   3 -16        6.21        5.33      1.31 o 
  -3   3 -16        9.53        9.42      1.48 o 
  -2   3 -16       62.30       61.37      3.14 o 
  -1   3 -16        3.53        2.14      1.37 o 
   0   3 -16      172.58      173.59      3.34 o 
   1   3 -16        4.66        5.26      0.61 o 
   2   3 -16       10.31       11.84      0.79 o 
   3   3 -16       15.27       14.29      1.14 o 
   4   3 -16       14.76       15.86      1.26 o 
   5   3 -16       14.72       14.21      1.27 o 
   6   3 -16        7.87        8.51      1.77 o 
  -3   4 -16        9.08        7.64      1.54 o 
  -2   4 -16        5.05        4.60      1.23 o 
  -1   4 -16       23.12       21.71      1.30 o 
   0   4 -16        4.44        4.95      0.83 o 
   1   4 -16       40.42       40.97      1.41 o 
   2   4 -16        1.85        3.42      0.78 o 
   3   4 -16       48.83       46.89      2.01 o 
   4   4 -16       31.97       31.32      1.85 o 
  -1   5 -16       59.30       61.60      2.35 o 
   0   5 -16       10.08       10.59      1.19 o 
   1   5 -16        0.34        0.40      0.70 o 
   2   5 -16        3.67        4.20      1.28 o 
  -4   1 -15       12.02        8.60      1.26 o 
  -3   1 -15      808.96      785.53      8.61 o 
  -2   1 -15       29.95       29.08      1.18 o 
  -1   1 -15       15.92       16.37      2.43 o 
   0   1 -15       36.14       35.04      1.24 o 
   1   1 -15        3.41        2.82      0.50 o 
   2   1 -15      291.16      295.74      2.93 o 
   3   1 -15       23.11       23.00      0.77 o 
   4   1 -15      254.34      248.06      3.73 o 
   5   1 -15        1.34        5.70      2.80 o 
   6   1 -15        3.36        3.63      0.87 o 
   7   1 -15        3.71        4.88      0.98 o 
  -5   2 -15       12.06       12.90      1.67 o 
  -4   2 -15       17.97       18.13      1.70 o 
  -3   2 -15       66.45       67.31      2.12 o 
  -2   2 -15        0.99        1.22      0.49 o 
  -1   2 -15       43.30       40.26      2.68 o 
   0   2 -15       22.65       21.89      1.05 o 
   1   2 -15       54.41       54.39      1.31 o 
   2   2 -15      202.23      195.89      2.64 o 
   3   2 -15       69.74       68.30      1.49 o 
   4   2 -15        5.67        5.87      0.62 o 
   5   2 -15        7.11        6.74      1.25 o 
   6   2 -15       11.14        8.77      1.11 o 
  -5   3 -15        6.94        7.82      1.60 o 
  -4   3 -15        2.38        1.08      0.92 o 
  -3   3 -15        4.36        4.23      1.17 o 
  -2   3 -15       41.60       43.90      2.00 o 
  -1   3 -15      124.61      117.88      2.67 o 
   0   3 -15       43.99       46.61      2.64 o 
   1   3 -15      103.42      107.09      2.31 o 
   2   3 -15       55.91       51.01      1.40 o 
   3   3 -15       93.64       87.53      5.02 o 
   4   3 -15       33.19       31.93      1.55 o 
   5   3 -15        2.47        1.55      0.69 o 
   6   3 -15        1.99        2.95      1.32 o 
  -3   4 -15        0.48        0.74      0.89 o 
  -2   4 -15       42.04       42.64      2.56 o 
  -1   4 -15       23.52       22.95      1.32 o 
   0   4 -15        3.30        4.04      0.75 o 
   1   4 -15       17.15       17.91      1.19 o 
   2   4 -15        5.44        5.36      0.89 o 
   3   4 -15       32.03       25.23      1.75 o 
   4   4 -15       27.12       22.54      2.10 o 
   5   4 -15        4.30        4.49      1.54 o 
  -1   5 -15       19.42       21.15      1.47 o 
   0   5 -15        8.96        9.81      1.26 o 
   1   5 -15        6.51        6.14      2.15 o 
   2   5 -15       16.10       17.88      1.47 o 
   3   5 -15       12.89       13.65      1.89 o 
  -4   0 -14      187.60      191.53      4.58 o 
  -3   0 -14      132.32      123.83      3.47 o 
  -2   0 -14      349.73      333.21      6.21 o 
  -1   0 -14       72.34       76.85      2.54 o 
   0   0 -14      548.65      582.88     12.95 o 
   1   0 -14      956.73     1011.93      9.59 o 
   2   0 -14       95.89       88.75      1.76 o 
   3   0 -14       25.46       29.38      1.81 o 
   4   0 -14      124.90      133.10      3.74 o 
   5   0 -14        1.85        2.97      0.97 o 
   6   0 -14       11.14        5.96      1.27 o 
   7   0 -14       48.06       54.48      3.06 o 
  -4   1 -14       15.58       12.81      1.41 o 
  -3   1 -14      335.71      324.69      4.46 o 
  -2   1 -14        1.44        1.45      0.76 o 
  -1   1 -14       42.57       44.39      1.35 o 
   0   1 -14       26.76       33.96      1.51 o 
   1   1 -14       23.37       24.02      0.62 o 
   2   1 -14       64.55       60.30      1.04 o 
   3   1 -14       60.23       60.82      1.10 o 
   4   1 -14       63.57       62.42      1.61 o 
   5   1 -14        4.05        4.73      0.93 o 
   6   1 -14       15.84       20.48      1.36 o 
   7   1 -14       33.02       33.83      1.77 o 
  -5   2 -14       36.16       38.31      2.47 o 
  -4   2 -14       21.42       23.98      1.88 o 
  -3   2 -14       40.75       40.21      1.44 o 
  -2   2 -14       28.08       27.82      1.19 o 
  -1   2 -14       15.02       18.81      0.98 o 
   0   2 -14      219.15      217.51      3.38 o 
   1   2 -14      162.10      153.79      2.23 o 
   2   2 -14       67.49       70.05      1.46 o 
   3   2 -14      104.71      108.28      1.87 o 
   4   2 -14       60.06       57.97      1.56 o 
   5   2 -14       19.76       21.15      1.03 o 
   6   2 -14        0.39        1.22      0.69 o 
  -5   3 -14       25.42       26.43      2.34 o 
  -4   3 -14       19.15       19.88      1.96 o 
  -3   3 -14       17.26       18.91      1.80 o 
  -2   3 -14        7.35        7.09      0.81 o 
  -1   3 -14        3.15        2.20      0.59 o 
   0   3 -14       42.08       42.47      1.55 o 
   1   3 -14      324.26      309.92      3.72 o 
   2   3 -14       57.38       56.71      1.45 o 
   3   3 -14      215.65      201.15      3.77 o 
   4   3 -14       34.68       31.53      1.54 o 
   5   3 -14        7.31        6.73      0.96 o 
   6   3 -14        4.02        5.11      1.00 o 
  -4   4 -14        6.31        9.47      1.70 o 
  -3   4 -14       16.61       17.97      1.91 o 
  -2   4 -14       44.89       39.76      2.50 o 
  -1   4 -14        9.34        8.69      0.95 o 
   0   4 -14       11.45       10.32      0.98 o 
   1   4 -14       72.75       71.46      1.78 o 
   2   4 -14        6.07        8.46      0.99 o 
   3   4 -14       11.65        8.98      1.04 o 
   4   4 -14       18.06       16.79      1.37 o 
   5   4 -14        1.86        1.86      0.81 o 
  -2   5 -14        8.10       11.01      1.83 o 
  -1   5 -14        2.54        3.22      0.80 o 
   0   5 -14        1.63        2.21      1.23 o 
   1   5 -14       13.32       11.67      2.54 o 
   2   5 -14        3.96        4.57      1.21 o 
   3   5 -14        1.85        5.82      1.42 o 
  -4   1 -13      137.74      128.11      3.80 o 
  -3   1 -13       55.92       54.08      1.57 o 
  -2   1 -13      283.50      266.25      3.74 o 
  -1   1 -13      555.73      537.12      5.99 o 
   0   1 -13      796.82      827.94     17.88 o 
   1   1 -13      115.71      117.10      1.90 o 
   2   1 -13       53.50       48.36      0.93 o 
   3   1 -13       74.29       77.69      1.29 o 
   4   1 -13        4.28        4.46      0.51 o 
   5   1 -13       29.20       29.47      1.40 o 
   6   1 -13       19.61       20.86      1.32 o 
   7   1 -13       43.57       44.40      1.98 o 
  -5   2 -13       21.44       23.77      1.99 o 
  -4   2 -13        1.48        0.79      0.73 o 
  -3   2 -13       26.03       23.30      1.11 o 
  -2   2 -13       16.96       20.83      1.02 o 
  -1   2 -13      157.51      159.87      2.79 o 
   0   2 -13       24.88       20.43      0.98 o 
   1   2 -13        8.13        8.16      0.56 o 
   2   2 -13       77.66       77.31      1.21 o 
   3   2 -13       12.21       12.67      0.71 o 
   4   2 -13        7.44        7.10      0.77 o 
   5   2 -13       28.61       27.96      1.24 o 
   6   2 -13        3.43        2.53      0.77 o 
   7   2 -13        2.08        2.83      1.17 o 
  -5   3 -13       14.02       15.81      1.96 o 
  -4   3 -13       28.79       29.69      2.25 o 
  -3   3 -13       17.15       15.43      1.64 o 
  -2   3 -13        8.69        8.23      0.83 o 
  -1   3 -13       27.04       23.97      1.18 o 
   0   3 -13       69.55       71.93      1.95 o 
   1   3 -13      535.30      530.18      5.27 o 
   2   3 -13      162.93      163.07      2.85 o 
   3   3 -13      204.38      198.91      7.01 o 
   4   3 -13        1.07        1.02      0.54 o 
   5   3 -13        5.24        5.74      0.70 o 
   6   3 -13        0.42       -0.87      0.58 o 
  -4   4 -13        0.22        0.82      0.85 o 
  -3   4 -13        5.73        4.25      1.22 o 
  -2   4 -13       15.78       17.74      1.81 o 
  -1   4 -13       11.96       13.38      1.08 o 
   0   4 -13        8.62        8.91      0.91 o 
   1   4 -13       46.21       49.01      1.45 o 
   2   4 -13       34.18       35.17      1.61 o 
   3   4 -13        2.76        2.77      0.70 o 
   4   4 -13        3.04        2.45      0.78 o 
   5   4 -13       12.48       11.42      1.22 o 
  -2   5 -13       29.02       25.06      2.32 o 
  -1   5 -13       29.19       27.93      1.65 o 
   0   5 -13        7.74        6.76      1.02 o 
   1   5 -13       14.47       12.89      2.99 o 
   2   5 -13       11.21       12.50      1.24 o 
   3   5 -13        3.72        5.02      1.31 o 
  -4   0 -12       43.17       41.81      1.98 o 
  -3   0 -12      314.02      305.66      5.74 o 
  -2   0 -12       45.64       47.94      1.91 o 
  -1   0 -12      138.98      141.52      3.35 o 
   0   0 -12      213.49      223.38      2.79 o 
   1   0 -12      613.34      600.56      6.04 o 
   2   0 -12      180.49      183.08      2.60 o 
   3   0 -12      457.09      442.99      5.01 o 
   4   0 -12      195.92      194.74      4.57 o 
   5   0 -12       42.68       43.37      2.31 o 
   6   0 -12        3.74        3.98      1.11 o 
   7   0 -12       86.65       77.97      3.61 o 
  -4   1 -12      215.98      219.43      5.05 o 
  -3   1 -12       33.06       32.11      1.21 o 
  -2   1 -12      114.38      101.21      2.68 o 
  -1   1 -12      415.30      431.17      6.62 o 
   0   1 -12      373.12      423.15     11.44 o 
   1   1 -12       66.26       66.36      1.42 o 
   2   1 -12      231.27      229.57      2.17 o 
   3   1 -12       90.39       88.31      1.26 o 
   4   1 -12       28.47       29.73      1.29 o 
   5   1 -12        5.53        6.20      2.27 o 
   6   1 -12       15.11       16.67      1.25 o 
   7   1 -12       70.95       72.70      2.80 o 
  -5   2 -12       40.76       34.22      2.23 o 
  -4   2 -12       45.23       40.96      2.34 o 
  -3   2 -12      182.51      175.95      3.06 o 
  -2   2 -12        9.93        6.88      0.66 o 
  -1   2 -12      692.09      690.99      7.47 o 
   0   2 -12      192.85      196.06      3.65 o 
   1   2 -12      185.92      176.41      2.33 o 
   2   2 -12       93.82       89.76      2.58 o 
   3   2 -12       88.32       87.33      1.64 o 
   4   2 -12        2.21        4.24      0.96 o 
   5   2 -12       16.42       17.19      0.93 o 
   6   2 -12        7.28        5.54      0.94 o 
   7   2 -12        7.12        7.43      1.14 o 
  -5   3 -12       14.55       19.69      2.10 o 
  -4   3 -12        1.71        2.12      0.96 o 
  -3   3 -12        0.95        0.17      0.66 o 
  -2   3 -12      165.51      171.15      3.85 o 
  -1   3 -12       95.30       94.60      2.25 o 
   0   3 -12       15.18       14.82      0.91 o 
   1   3 -12       89.92       92.08      3.30 o 
   2   3 -12       16.10       16.19      0.83 o 
   3   3 -12       21.36       21.21      1.24 o 
   4   3 -12       56.78       48.70      1.41 o 
   5   3 -12       18.92       18.00      1.01 o 
   6   3 -12        4.90        4.99      1.12 o 
  -4   4 -12        1.58        1.59      0.95 o 
  -3   4 -12       51.75       44.53      2.62 o 
  -2   4 -12      139.07      136.45      4.43 o 
  -1   4 -12       30.82       28.67      1.43 o 
   0   4 -12       62.96       59.11      1.95 o 
   1   4 -12       44.62       43.60      1.34 o 
   2   4 -12        3.37        3.52      0.86 o 
   3   4 -12        7.80        7.95      1.13 o 
   4   4 -12       58.53       54.61      2.19 o 
   5   4 -12       12.25       13.33      1.29 o 
  -2   5 -12       54.26       56.02      3.27 o 
  -1   5 -12       31.20       38.34      1.83 o 
   0   5 -12        1.26        1.71      0.65 o 
   1   5 -12       11.97       11.94      2.74 o 
   2   5 -12        0.46        1.03      0.59 o 
   3   5 -12        2.12        2.54      0.77 o 
  -4   1 -11      255.62      250.49      5.37 o 
  -3   1 -11      245.43      229.05      5.19 o 
  -2   1 -11      117.50      116.01      2.14 o 
  -1   1 -11      454.79      433.27     15.12 o 
   0   1 -11      923.27      930.44     26.83 o 
   1   1 -11      111.10      110.88      2.28 o 
   2   1 -11      673.02      652.62      4.66 o 
   3   1 -11       48.10       47.20      0.88 o 
   4   1 -11       36.87       35.78      1.06 o 
   5   1 -11       19.47       17.59      3.96 o 
   6   1 -11       19.53       19.53      1.32 o 
   7   1 -11       18.30       19.74      2.87 o 
  -5   2 -11       35.24       34.83      2.23 o 
  -4   2 -11       96.10       96.18      3.48 o 
  -3   2 -11       88.63       89.20      2.02 o 
  -2   2 -11       85.36       90.95      1.98 o 
  -1   2 -11      277.85      294.76      3.98 o 
   0   2 -11        4.31        5.09      0.56 o 
   1   2 -11      113.23      110.19      1.34 o 
   2   2 -11       45.39       50.17      0.93 o 
   3   2 -11      130.12      133.27      2.04 o 
   4   2 -11       13.92       13.78      1.29 o 
   5   2 -11       55.77       51.27      1.44 o 
   6   2 -11        0.55        1.27      0.63 o 
   7   2 -11        2.50        2.72      0.87 o 
  -5   3 -11       16.18       15.30      1.80 o 
  -4   3 -11       46.38       43.68      2.53 o 
  -3   3 -11       52.97       51.77      2.54 o 
  -2   3 -11       97.01       89.95      2.17 o 
  -1   3 -11       69.15       66.83      2.09 o 
   0   3 -11        3.84        4.30      1.10 o 
   1   3 -11        3.36        4.26      0.50 o 
   2   3 -11      170.92      169.01      2.43 o 
   3   3 -11       92.32       89.08      1.75 o 
   4   3 -11       79.26       69.43      1.94 o 
   5   3 -11       27.93       23.57      1.11 o 
   6   3 -11       13.82       11.45      1.97 o 
  -4   4 -11       12.17        9.79      1.58 o 
  -3   4 -11       16.27       15.73      1.72 o 
  -2   4 -11      185.16      177.45      5.00 o 
  -1   4 -11       14.25       17.87      1.62 o 
   0   4 -11        0.94        0.44      0.82 o 
   1   4 -11       16.06       17.72      1.01 o 
   2   4 -11        0.70       -0.13      0.40 o 
   3   4 -11       14.09       14.00      1.17 o 
   4   4 -11       12.84       13.35      1.22 o 
   5   4 -11        4.70        5.70      0.96 o 
  -2   5 -11       21.00       24.33      2.25 o 
  -1   5 -11       28.44       28.93      2.25 o 
   0   5 -11       13.54       15.46      2.16 o 
   1   5 -11        1.56        0.40      0.57 o 
   2   5 -11       10.82       10.35      1.11 o 
   3   5 -11        6.83        5.73      0.97 o 
  -4   0 -10       92.48       87.69      2.68 o 
  -3   0 -10      309.20      284.94      5.26 o 
  -2   0 -10      613.67      600.90      8.85 o 
  -1   0 -10       49.49       42.63      1.63 o 
   0   0 -10     1166.54     1232.00     16.11 o 
   1   0 -10      469.10      463.54      4.75 o 
   2   0 -10      217.49      215.55      2.78 o 
   3   0 -10     2946.26     2970.29     46.73 o 
   4   0 -10       32.59       32.51      1.80 o 
   5   0 -10       79.16       74.15      2.91 o 
   6   0 -10       11.70       15.63      1.67 o 
   7   0 -10       13.42       13.03      1.78 o 
  -4   1 -10       36.44       39.39      1.94 o 
  -3   1 -10       14.59       16.69      1.25 o 
  -2   1 -10       36.22       33.55      1.41 o 
  -1   1 -10       59.88       65.50      2.12 o 
   0   1 -10       50.72       52.17      1.25 o 
   1   1 -10      323.17      318.56      2.97 o 
   2   1 -10      366.34      359.41      4.65 o 
   3   1 -10      356.58      364.00      2.99 o 
   4   1 -10        1.56        2.21      0.40 o 
   5   1 -10        5.62        6.11      0.81 o 
   6   1 -10       48.61       42.74      1.77 o 
   7   1 -10        6.23        6.99      1.76 o 
  -5   2 -10       11.36        9.12      1.37 o 
  -4   2 -10      546.26      564.43      9.98 o 
  -3   2 -10       18.68       20.20      0.96 o 
  -2   2 -10      144.04      147.86      7.39 o 
  -1   2 -10       10.22       11.63      0.71 o 
   0   2 -10       60.36       56.63      1.44 o 
   1   2 -10      141.79      144.92      1.57 o 
   2   2 -10      889.36      878.19      6.24 o 
   3   2 -10      221.78      209.38      2.65 o 
   4   2 -10       23.25       19.60      0.85 o 
   5   2 -10       14.51       15.89      0.99 o 
   6   2 -10       15.17       16.50      1.27 o 
   7   2 -10       29.75       33.53      4.46 o 
  -5   3 -10        4.29        5.00      1.29 o 
  -4   3 -10       20.32       17.09      1.73 o 
  -3   3 -10       16.34       18.35      1.59 o 
  -2   3 -10      100.70      101.58      2.25 o 
  -1   3 -10       47.11       46.91      1.49 o 
   0   3 -10      120.71      112.82      2.35 o 
   1   3 -10      181.41      183.28      6.99 o 
   2   3 -10      152.32      147.23      2.54 o 
   3   3 -10       45.94       41.88      1.21 o 
   4   3 -10       63.66       59.26      1.52 o 
   5   3 -10        2.53        2.97      0.59 o 
   6   3 -10        1.46        1.40      0.96 o 
  -5   4 -10       15.95       17.07      2.06 o 
  -4   4 -10       21.69       19.63      1.92 o 
  -3   4 -10       68.07       59.96      2.90 o 
  -2   4 -10       76.13       73.79      3.09 o 
  -1   4 -10       17.21       17.99      1.09 o 
   0   4 -10      162.23      151.29      8.23 o 
   1   4 -10       76.53       75.07      1.70 o 
   2   4 -10       37.48       38.84      1.62 o 
   3   4 -10       13.06       10.87      1.11 o 
   4   4 -10       11.65        7.51      0.99 o 
   5   4 -10        7.23        9.32      1.13 o 
  -3   5 -10        0.33        2.49      1.19 o 
  -2   5 -10        8.17        6.29      1.57 o 
  -1   5 -10        3.84        4.55      1.16 o 
   0   5 -10       21.77       22.30      4.02 o 
   1   5 -10        0.27       -0.54      0.36 o 
   2   5 -10        7.04        5.74      1.76 o 
   3   5 -10        2.34        2.36      1.25 o 
   4   5 -10        2.76        3.71      1.35 o 
  -4   1  -9      243.81      254.28      5.21 o 
  -3   1  -9      115.86      117.15      2.07 o 
  -2   1  -9      172.26      188.07      2.68 o 
  -1   1  -9        8.74        6.68      0.51 o 
   0   1  -9      569.13      562.40      5.74 o 
   1   1  -9      298.02      292.46      4.75 o 
   2   1  -9     1149.16     1206.64     14.27 o 
   3   1  -9      100.97       83.34      1.11 o 
   4   1  -9       35.08       34.18      1.23 o 
   5   1  -9       34.57       32.45      1.42 o 
   6   1  -9       21.36       21.34      1.33 o 
   7   1  -9       40.57       44.11      2.95 o 
  -5   2  -9        1.56       -0.41      0.69 o 
  -4   2  -9      205.15      208.07      5.21 o 
  -3   2  -9       35.79       35.40      1.75 o 
  -2   2  -9       78.92       85.05      1.81 o 
  -1   2  -9       78.92       88.10      1.84 o 
   0   2  -9       58.16       62.54      1.50 o 
   1   2  -9      418.29      404.25      3.17 o 
   2   2  -9      934.49      945.21      6.46 o 
   3   2  -9      101.63      103.09      2.47 o 
   4   2  -9        0.37        0.22      0.32 o 
   5   2  -9       17.98       18.30      0.94 o 
   6   2  -9       24.41       23.10      1.41 o 
   7   2  -9       35.86       37.69      1.88 o 
  -5   3  -9       14.84       17.34      1.88 o 
  -4   3  -9       18.84       19.37      1.73 o 
  -3   3  -9       47.15       43.77      2.26 o 
  -2   3  -9       51.26       48.32      2.07 o 
  -1   3  -9      224.12      220.61      3.45 o 
   0   3  -9      101.51       94.04      3.49 o 
   1   3  -9       14.03       14.61      0.86 o 
   2   3  -9       59.76       56.72      1.27 o 
   3   3  -9       63.08       62.41      1.46 o 
   4   3  -9       13.34       10.35      0.75 o 
   5   3  -9       18.49       16.74      0.97 o 
   6   3  -9        1.71        3.04      0.80 o 
  -5   4  -9        3.50        6.23      1.49 o 
  -4   4  -9       13.31       12.66      1.67 o 
  -3   4  -9       49.40       52.77      2.77 o 
  -2   4  -9        8.12        8.26      1.31 o 
  -1   4  -9       10.13       10.60      1.09 o 
   0   4  -9      299.58      296.37      4.56 o 
   1   4  -9        6.00        6.18      0.61 o 
   2   4  -9        4.57        4.09      0.70 o 
   3   4  -9        0.40        0.26      0.62 o 
   4   4  -9        4.40        3.38      0.76 o 
   5   4  -9        4.40        5.66      0.94 o 
  -3   5  -9       14.53       12.22      2.03 o 
  -2   5  -9        2.76        3.34      1.34 o 
  -1   5  -9       48.13       49.49      5.07 o 
   0   5  -9        4.94        5.32      0.92 o 
   1   5  -9       14.90       11.84      3.70 o 
   2   5  -9       25.37       23.16      1.42 o 
   3   5  -9        4.09        3.49      0.85 o 
   4   5  -9        8.11        6.87      1.47 o 
  -4   0  -8       68.75       66.89      2.16 o 
  -3   0  -8      290.58      297.49      5.15 o 
  -2   0  -8     1261.84     1331.44     17.09 o 
  -1   0  -8     1332.86     1302.68     16.58 o 
   0   0  -8     1269.70     1253.29     15.99 o 
   1   0  -8       26.64       29.14      1.59 o 
   2   0  -8       28.57       34.67      0.89 o 
   3   0  -8        5.01        4.67      1.01 o 
   4   0  -8       18.46       14.69      1.28 o 
   5   0  -8       20.98       18.31      1.62 o 
   6   0  -8     1005.62      957.19     14.93 o 
   7   0  -8      103.90      100.01      4.07 o 
  -4   1  -8       60.88       60.46      2.27 o 
  -3   1  -8       13.18       12.27      0.72 o 
  -2   1  -8      833.71      911.79     11.64 o 
  -1   1  -8     1103.33     1164.82     30.91 o 
   0   1  -8        0.46        0.70      0.25 o 
   1   1  -8       52.71       53.75      1.09 o 
   2   1  -8      293.18      294.26      3.66 o 
   3   1  -8       32.69       34.74      0.67 o 
   4   1  -8       20.22       18.36      0.78 o 
   5   1  -8       47.60       44.85      1.60 o 
   6   1  -8       98.66       95.92      2.55 o 
   7   1  -8        9.10       10.15      1.52 o 
  -5   2  -8        1.17        1.30      0.77 o 
  -4   2  -8       22.14       24.32      1.67 o 
  -3   2  -8       27.17       28.90      1.04 o 
  -2   2  -8        2.81        3.83      0.48 o 
  -1   2  -8     1146.40     1221.59     16.21 o 
   0   2  -8      308.23      290.21      3.70 o 
   1   2  -8      531.97      549.90      4.01 o 
   2   2  -8      850.33      878.76      6.04 o 
   3   2  -8        7.03        7.41      0.74 o 
   4   2  -8       97.50       96.68      2.26 o 
   5   2  -8        1.52        1.18      0.44 o 
   6   2  -8       14.63       18.05      2.90 o 
   7   2  -8       10.05       10.14      1.99 o 
  -5   3  -8       16.33       15.64      1.79 o 
  -4   3  -8        2.42        1.98      0.86 o 
  -3   3  -8      102.02       96.75      3.39 o 
  -2   3  -8        5.40        5.99      0.64 o 
  -1   3  -8       31.75       32.37      1.22 o 
   0   3  -8       67.78       66.24      1.71 o 
   1   3  -8      114.73      117.26      4.25 o 
   2   3  -8       30.67       31.67      0.80 o 
   3   3  -8      103.58       95.55      1.80 o 
   4   3  -8       55.95       53.76      1.45 o 
   5   3  -8        2.32        2.50      0.54 o 
   6   3  -8       12.69       13.58      1.23 o 
  -5   4  -8       16.31       15.16      1.87 o 
  -4   4  -8       11.84       14.31      1.74 o 
  -3   4  -8       96.39      103.13      3.90 o 
  -2   4  -8       88.80       88.83      3.43 o 
  -1   4  -8       13.05       12.11      0.95 o 
   0   4  -8      434.75      439.22     13.89 o 
   1   4  -8       49.04       50.47      1.70 o 
   2   4  -8       35.90       35.69      3.42 o 
   3   4  -8       25.14       25.12      1.51 o 
   4   4  -8        5.80        6.56      0.71 o 
   5   4  -8        2.99        4.55      0.70 o 
  -3   5  -8        7.18       10.73      2.12 o 
  -2   5  -8       10.42       13.59      2.16 o 
  -1   5  -8        5.30        4.21      0.86 o 
   0   5  -8       60.32       67.12      6.43 o 
   1   5  -8        4.36        4.81      0.71 o 
   2   5  -8        0.42        0.15      0.46 o 
   3   5  -8       14.05       15.85      1.33 o 
   4   5  -8       20.56       27.47      2.24 o 
  -4   1  -7      194.53      191.74      4.27 o 
  -3   1  -7      253.16      244.97      3.12 o 
  -2   1  -7     2496.72     2537.92     32.58 o 
  -1   1  -7      228.27      232.60      2.82 o 
   0   1  -7       57.51       51.78      1.09 o 
   1   1  -7       44.78       49.05      0.71 o 
   2   1  -7      525.67      511.20      3.65 o 
   3   1  -7      200.94      208.71      3.40 o 
   4   1  -7      130.97      124.69      2.53 o 
   5   1  -7      141.46      134.48      2.80 o 
   6   1  -7       52.57       48.86      3.77 o 
   7   1  -7        6.57        9.56      1.28 o 
  -5   2  -7       75.26       75.59      3.04 o 
  -4   2  -7       70.71       72.20      2.78 o 
  -3   2  -7      185.97      190.27      6.60 o 
  -2   2  -7      169.44      175.63      2.69 o 
  -1   2  -7      463.99      508.30      5.55 o 
   0   2  -7       43.57       44.49      1.89 o 
   1   2  -7       20.87       20.46      0.53 o 
   2   2  -7      429.42      445.68      3.47 o 
   3   2  -7      110.82      108.05      1.79 o 
   4   2  -7       14.58       15.29      0.77 o 
   5   2  -7       25.45       27.06      1.07 o 
   6   2  -7       32.35       29.60      1.52 o 
   7   2  -7       15.21       15.92      1.08 o 
  -5   3  -7       85.71       82.64      3.48 o 
  -4   3  -7      114.44      110.75      3.78 o 
  -3   3  -7      285.26      271.29      6.07 o 
  -2   3  -7       46.41       46.64      2.47 o 
  -1   3  -7       20.20       21.63      0.98 o 
   0   3  -7      232.84      234.66      4.52 o 
   1   3  -7        3.91        6.05      0.61 o 
   2   3  -7      111.79      102.89      1.45 o 
   3   3  -7       20.44       20.72      0.87 o 
   4   3  -7       34.44       33.52      1.14 o 
   5   3  -7        9.18        8.77      0.88 o 
   6   3  -7       19.36       17.60      1.33 o 
  -5   4  -7        1.31       -0.10      0.74 o 
  -4   4  -7        2.47        3.94      1.14 o 
  -3   4  -7       78.43       76.15      3.31 o 
  -2   4  -7       98.85      103.60      3.75 o 
  -1   4  -7       11.73       10.87      1.22 o 
   0   4  -7        9.35        9.96      0.93 o 
   1   4  -7       44.78       46.98      2.14 o 
   2   4  -7       13.41       12.05      0.99 o 
   3   4  -7       41.09       35.59      1.71 o 
   4   4  -7       34.14       32.25      1.42 o 
   5   4  -7        1.98        1.55      0.53 o 
  -3   5  -7        4.07        9.18      2.07 o 
  -2   5  -7        1.85        0.64      1.23 o 
  -1   5  -7       48.11       54.41      7.50 o 
   0   5  -7       29.93       31.86      3.35 o 
   1   5  -7       10.75        9.17      0.89 o 
   2   5  -7       17.88       19.46      1.27 o 
   3   5  -7        7.04        7.50      2.11 o 
   4   5  -7        9.57        7.42      1.44 o 
  -4   0  -6       27.90       26.42      1.30 o 
  -3   0  -6      463.70      509.04      7.35 o 
  -2   0  -6      596.17      613.39      8.62 o 
  -1   0  -6      793.61      773.29     10.24 o 
   0   0  -6      531.14      508.94      6.96 o 
   1   0  -6    10000.17     9116.48     78.02 o 
   2   0  -6     1698.82     1635.79     21.44 o 
   3   0  -6      309.11      267.95      7.47 o 
   4   0  -6       42.59       42.11      1.95 o 
   5   0  -6      141.60      135.27      3.85 o 
   6   0  -6       62.07       60.17      2.88 o 
   7   0  -6        3.75        4.01      1.29 o 
  -4   1  -6       15.98       16.98      1.23 o 
  -3   1  -6       84.24       85.00      1.58 o 
  -2   1  -6       21.46       25.31      0.80 o 
  -1   1  -6       14.64       16.97      1.76 o 
   0   1  -6      299.70      292.54      3.23 o 
   1   1  -6     2109.18     2141.55     12.88 o 
   2   1  -6      264.29      278.60      4.44 o 
   3   1  -6      187.75      214.21      1.88 o 
   4   1  -6       20.13       17.62      0.72 o 
   5   1  -6        8.42        8.11      1.05 o 
   6   1  -6       58.70       55.40      1.96 o 
   7   1  -6        7.27        7.47      1.06 o 
  -5   2  -6      186.71      188.71      4.90 o 
  -4   2  -6       12.64       10.88      1.24 o 
  -3   2  -6      207.24      207.46      4.67 o 
  -2   2  -6      445.08      440.03     12.40 o 
  -1   2  -6      332.20      338.72      4.03 o 
   0   2  -6        6.67        6.95      0.52 o 
   1   2  -6      136.44      152.63      1.91 o 
   2   2  -6      962.67      987.57      6.60 o 
   3   2  -6       14.92       14.28      0.67 o 
   4   2  -6        9.95       11.40      0.68 o 
   5   2  -6      143.94      132.15      5.51 o 
   6   2  -6        3.64        5.42      0.88 o 
   7   2  -6        8.40        9.87      0.94 o 
  -5   3  -6       80.49       79.53      3.37 o 
  -4   3  -6        6.49        6.53      1.22 o 
  -3   3  -6      757.65      701.92     11.40 o 
  -2   3  -6        0.04        0.32      0.31 o 
  -1   3  -6       10.27       10.07      0.73 o 
   0   3  -6        4.57        4.43      0.55 o 
   1   3  -6        2.31        2.55      0.45 o 
   2   3  -6       12.41       14.79      0.56 o 
   3   3  -6       10.53        8.36      1.00 o 
   4   3  -6       18.96       17.09      0.90 o 
   5   3  -6        5.23        5.26      0.64 o 
   6   3  -6        5.24        4.44      1.19 o 
  -5   4  -6       16.02       17.11      1.97 o 
  -4   4  -6        6.29        5.69      1.32 o 
  -3   4  -6       25.61       27.12      2.08 o 
  -2   4  -6       41.40       42.07      2.51 o 
  -1   4  -6       49.30       49.33      1.69 o 
   0   4  -6       62.64       67.83      5.09 o 
   1   4  -6       29.36       30.20      2.78 o 
   2   4  -6        2.65        2.61      0.64 o 
   3   4  -6      131.84      122.92      2.84 o 
   4   4  -6        8.75        9.68      1.08 o 
   5   4  -6        7.07        7.77      0.82 o 
  -3   5  -6        5.81        9.35      2.16 o 
  -2   5  -6        0.92        2.71      1.47 o 
  -1   5  -6        9.14       12.07      2.25 o 
   0   5  -6        2.07        3.91      0.83 o 
   1   5  -6        8.70        6.13      1.45 o 
   2   5  -6        7.83        8.33      1.00 o 
   3   5  -6        9.80        8.90      1.34 o 
   0   6  -6        3.71        4.54      1.26 o 
  -4   1  -5       23.00       21.20      1.32 o 
  -3   1  -5      314.78      309.02      3.62 o 
  -2   1  -5      157.91      156.48      2.13 o 
  -1   1  -5     1511.16     1451.86     34.36 o 
   0   1  -5      297.18      284.18      3.10 o 
   1   1  -5    11115.43    10352.37     74.79 o 
   2   1  -5     2465.77     2522.49     19.48 o 
   3   1  -5      137.52      137.15      2.33 o 
   4   1  -5      125.85      117.02      2.02 o 
   5   1  -5        9.89        9.70      0.89 o 
   6   1  -5       67.10       63.27      4.23 o 
   7   1  -5        5.09        5.83      1.40 o 
  -5   2  -5       21.04       22.44      1.67 o 
  -4   2  -5       42.33       40.51      2.08 o 
  -3   2  -5       23.48       20.94      1.37 o 
  -2   2  -5      201.16      221.86      6.27 o 
  -1   2  -5      134.09      141.81      2.18 o 
   0   2  -5      290.67      288.78      5.75 o 
   1   2  -5      562.82      579.17      5.88 o 
   2   2  -5      480.60      534.42      3.93 o 
   3   2  -5       71.29       69.75      1.35 o 
   4   2  -5       73.00       72.33      1.51 o 
   5   2  -5       71.77       73.38      2.02 o 
   6   2  -5        9.40        7.88      0.97 o 
   7   2  -5        0.63        0.32      0.51 o 
  -5   3  -5      151.65      160.99      4.91 o 
  -4   3  -5       89.24       94.39      3.38 o 
  -3   3  -5      222.62      214.24      5.15 o 
  -2   3  -5       27.78       28.04      1.08 o 
  -1   3  -5       81.66       79.68      2.50 o 
   0   3  -5       40.28       43.81      1.31 o 
   1   3  -5       80.46       88.17      3.47 o 
   2   3  -5       22.05       25.75      0.70 o 
   3   3  -5       15.45       15.89      0.76 o 
   4   3  -5        4.17        4.81      0.58 o 
   5   3  -5        3.19        2.04      0.52 o 
   6   3  -5       45.25       46.93      1.58 o 
  -5   4  -5       28.65       33.52      2.53 o 
  -4   4  -5       20.81       25.56      2.13 o 
  -3   4  -5        3.81        4.51      1.21 o 
  -2   4  -5        3.66        6.18      1.35 o 
  -1   4  -5       51.71       55.19      2.14 o 
   0   4  -5       14.89       15.91      1.48 o 
   1   4  -5       28.36       29.52      1.32 o 
   2   4  -5        2.34        2.93      0.60 o 
   3   4  -5       82.04       74.55      2.18 o 
   4   4  -5       10.61       10.88      1.04 o 
   5   4  -5        4.75        5.63      0.74 o 
  -3   5  -5        2.38        4.12      1.74 o 
  -2   5  -5       14.96       24.61      3.13 o 
  -1   5  -5       27.30       41.72      9.40 o 
   0   5  -5       67.19       84.98     16.55 o 
   1   5  -5        5.01        3.93      1.44 o 
   2   5  -5       34.11       32.73      1.59 o 
   3   5  -5       16.94       17.31      1.35 o 
   4   5  -5        0.90        1.05      1.24 o 
   0   6  -5        5.69        6.46      1.01 o 
  -4   0  -4      185.26      185.46      3.48 o 
  -3   0  -4     1994.40     2188.46     26.39 o 
  -2   0  -4     1226.16     1251.78     15.72 o 
  -1   0  -4      246.33      241.44      3.59 o 
   0   0  -4      662.79      642.52      8.28 o 
   1   0  -4     8508.84     7796.11     66.97 o 
   2   0  -4     3266.25     3146.11     26.35 o 
   3   0  -4      133.76      122.69      1.98 o 
   4   0  -4      577.96      559.29      8.80 o 
   5   0  -4      237.92      226.13      5.20 o 
   6   0  -4      132.75      138.69      4.38 o 
   7   0  -4       34.34       32.84      2.33 o 
  -4   1  -4       21.82       22.06      1.31 o 
  -3   1  -4       96.43      107.77      2.92 o 
  -2   1  -4      159.09      169.64      2.17 o 
  -1   1  -4      160.17      166.90      2.08 o 
   0   1  -4     2179.24     2213.44     25.90 o 
   1   1  -4     5858.04     5627.76     34.23 o 
   2   1  -4       34.93       36.70      0.79 o 
   3   1  -4       55.56       52.69      1.04 o 
   4   1  -4        9.07        8.25      0.68 o 
   5   1  -4      202.29      200.29      3.46 o 
   6   1  -4       88.11       89.83      1.96 o 
   7   1  -4        6.38        5.45      0.96 o 
  -5   2  -4       55.16       56.22      2.48 o 
  -4   2  -4       37.36       37.82      1.98 o 
  -3   2  -4       87.64       82.39      2.64 o 
  -2   2  -4      131.88      139.59      2.12 o 
  -1   2  -4       94.98       94.02      1.86 o 
   0   2  -4      357.17      346.68      7.36 o 
   1   2  -4      282.89      283.69      2.36 o 
   2   2  -4      163.79      148.00      2.06 o 
   3   2  -4       17.90       20.31      0.77 o 
   4   2  -4      135.83      128.17      3.48 o 
   5   2  -4       80.57       77.70      3.11 o 
   6   2  -4       23.99       23.35      1.11 o 
   7   2  -4        2.69        2.62      0.63 o 
  -5   3  -4       54.38       54.89      2.78 o 
  -4   3  -4       42.51       46.72      2.41 o 
  -3   3  -4       30.71       28.43      1.80 o 
  -2   3  -4       32.59       32.96      1.14 o 
  -1   3  -4       50.03       49.74      1.91 o 
   0   3  -4      364.50      374.42      6.65 o 
   1   3  -4      127.37      129.22      3.53 o 
   2   3  -4        0.91        0.90      0.25 o 
   3   3  -4       52.14       53.10      1.31 o 
   4   3  -4       11.81       12.95      0.79 o 
   5   3  -4       21.94       18.33      0.93 o 
   6   3  -4       41.41       48.25      1.60 o 
  -5   4  -4       22.77       23.32      2.13 o 
  -4   4  -4        1.20        0.84      0.87 o 
  -3   4  -4       16.67       19.90      1.94 o 
  -2   4  -4      121.55      155.66      5.15 o 
  -1   4  -4      188.02      206.60     26.36 o 
   0   4  -4        0.56        0.93      0.48 o 
   1   4  -4       83.04       91.32      6.98 o 
   2   4  -4        5.17        4.35      0.68 o 
   3   4  -4       11.88       13.47      1.04 o 
   4   4  -4        5.21        4.98      0.76 o 
   5   4  -4        1.93        1.53      0.47 o 
  -3   5  -4        5.15        9.55      2.45 o 
  -2   5  -4        5.15       15.67      2.91 o 
  -1   5  -4      208.77      280.39     83.66 o 
   0   5  -4       16.79       20.97      2.68 o 
   1   5  -4        8.24        6.33      0.78 o 
   2   5  -4        3.01        3.82      0.76 o 
   3   5  -4       11.63        7.84      1.52 o 
   4   5  -4        0.75        1.07      0.63 o 
   0   6  -4        2.71        2.11      1.30 o 
  -4   1  -3      403.87      415.84      6.81 o 
  -3   1  -3      122.38      128.07      2.30 o 
  -2   1  -3      245.77      241.83      2.91 o 
  -1   1  -3      835.20      838.74     10.31 o 
   0   1  -3     2005.22     2100.15     30.06 o 
   1   1  -3      708.96      722.66      4.65 o 
   2   1  -3      330.69      343.96      5.97 o 
   3   1  -3      282.01      273.02      2.79 o 
   4   1  -3      219.38      219.18      2.60 o 
   5   1  -3      885.45      879.66     16.78 o 
   6   1  -3       12.87       13.73      0.89 o 
   7   1  -3       17.30       18.41      1.40 o 
  -5   2  -3       72.84       78.07      2.96 o 
  -4   2  -3      268.76      257.62      5.44 o 
  -3   2  -3      114.75      110.74      3.10 o 
  -2   2  -3      192.73      200.90      2.68 o 
  -1   2  -3       54.63       54.79      1.65 o 
   0   2  -3      133.44      139.99      3.05 o 
   1   2  -3       89.84       92.93      1.32 o 
   2   2  -3       64.74       65.87      0.93 o 
   3   2  -3       57.70       58.79      1.23 o 
   4   2  -3       23.06       21.04      0.96 o 
   5   2  -3      285.55      271.61      6.51 o 
   6   2  -3       28.14       28.61      1.20 o 
   7   2  -3        1.33        1.09      0.56 o 
  -5   3  -3       16.20       16.96      1.59 o 
  -4   3  -3      145.61      148.39      4.36 o 
  -3   3  -3       99.21       94.49      3.24 o 
  -2   3  -3      497.53      518.57      7.95 o 
  -1   3  -3       50.56       52.94      1.96 o 
   0   3  -3      431.15      432.04      7.42 o 
   1   3  -3       72.53       77.34      2.67 o 
   2   3  -3       46.98       48.87      1.16 o 
   3   3  -3       49.49       54.42      1.33 o 
   4   3  -3       11.99       14.53      0.80 o 
   5   3  -3        5.29        6.64      0.69 o 
   6   3  -3        7.12        7.67      0.82 o 
  -5   4  -3        3.56        3.50      1.17 o 
  -4   4  -3        2.26        2.55      1.06 o 
  -3   4  -3       24.44       34.24      2.59 o 
  -2   4  -3        8.34       12.03      1.88 o 
  -1   4  -3       52.65       53.91      2.34 o 
   0   4  -3        8.43        9.20      1.20 o 
   1   4  -3        4.96        2.89      0.87 o 
   2   4  -3        3.27        2.73      0.59 o 
   3   4  -3       57.49       57.59      1.88 o 
   4   4  -3        7.38        6.56      0.79 o 
   5   4  -3       10.83       11.91      1.12 o 
  -3   5  -3        6.38       13.12      2.90 o 
  -2   5  -3       25.21       52.21      4.37 o 
  -1   5  -3       74.79       73.60      3.17 o 
   0   5  -3        3.18        4.32      0.84 o 
   1   5  -3        7.25        7.75      0.69 o 
   2   5  -3        6.85        6.84      0.67 o 
   3   5  -3       30.33       25.71      7.11 o 
   4   5  -3       15.81       15.14      5.83 o 
  -1   6  -3        9.38        9.84      1.63 o 
   0   6  -3        1.11        1.33      0.58 o 
   1   6  -3        4.04        4.63      1.32 o 
  -4   0  -2      271.55      273.04      4.41 o 
  -3   0  -2     4302.97     4389.03     53.49 o 
  -2   0  -2     1798.62     1812.64     21.87 o 
  -1   0  -2     1594.64     1542.76     19.82 o 
   1   0  -2     1073.59     1066.08      9.33 o 
   2   0  -2      184.71      191.01      2.16 o 
   3   0  -2      234.48      210.04      3.32 o 
   4   0  -2      649.55      649.11      9.81 o 
   5   0  -2      536.69      523.86      6.17 o 
   6   0  -2       38.17       36.93      2.31 o 
   7   0  -2       47.76       55.18      3.04 o 
  -4   1  -2       21.57       21.05      1.38 o 
  -3   1  -2      349.23      367.24      3.83 o 
  -2   1  -2       65.54       70.05      1.71 o 
  -1   1  -2      218.94      240.86      3.52 o 
   0   1  -2     2623.75     2590.65     31.21 o 
   1   1  -2      929.31      951.43      8.14 o 
   2   1  -2      171.79      173.99      2.46 o 
   3   1  -2      153.48      155.37      1.53 o 
   4   1  -2      133.61      142.05      3.20 o 
   5   1  -2      132.69      127.52      2.15 o 
   6   1  -2       11.90       13.71      1.21 o 
   7   1  -2        1.83        1.42      1.41 o 
  -5   2  -2       50.57       53.71      2.38 o 
  -4   2  -2      574.98      579.42      9.44 o 
  -3   2  -2      239.34      230.00      4.84 o 
  -2   2  -2      293.14      296.85      4.58 o 
  -1   2  -2      434.54      424.93      6.37 o 
   0   2  -2      189.86      183.32      3.54 o 
   1   2  -2     1776.48     1825.31     13.43 o 
   2   2  -2      144.78      162.18      1.99 o 
   3   2  -2      113.29      114.96      1.75 o 
   4   2  -2      203.11      195.94      2.60 o 
   5   2  -2       52.80       49.71      1.21 o 
   6   2  -2        2.71        2.30      0.54 o 
   7   2  -2        5.17        5.57      0.76 o 
  -5   3  -2       32.88       35.35      2.20 o 
  -4   3  -2      232.23      227.98      5.62 o 
  -2   3  -2      154.77      153.16      3.36 o 
  -1   3  -2       57.25       59.26      2.05 o 
   0   3  -2       74.03       71.87      2.46 o 
   1   3  -2       52.89       54.73      2.23 o 
   2   3  -2       66.35       65.86      1.34 o 
   3   3  -2       78.67       77.98      1.58 o 
   4   3  -2       23.51       22.33      0.95 o 
   5   3  -2        0.49        0.26      0.58 o 
   6   3  -2       19.99       20.74      1.10 o 
  -5   4  -2       26.44       30.12      2.32 o 
  -4   4  -2        1.05        1.77      1.02 o 
  -1   4  -2       47.08       47.03      2.18 o 
   0   4  -2       14.72       10.79      1.27 o 
   1   4  -2       70.85       69.96      1.87 o 
   2   4  -2       51.91       52.04      1.70 o 
   3   4  -2      108.00      110.08      2.59 o 
   4   4  -2        0.33        0.08      0.34 o 
   5   4  -2        0.13       -0.14      0.40 o 
  -4   5  -2        2.10        7.23      2.06 o 
  -3   5  -2        1.84        5.80      2.17 o 
  -2   5  -2        1.08        5.64      2.27 o 
  -1   5  -2       29.14       25.15      1.92 o 
   0   5  -2        6.43        4.15      1.07 o 
   1   5  -2        1.97        1.39      0.75 o 
   2   5  -2      112.05      103.73      9.19 o 
   3   5  -2        2.31        1.25      0.55 o 
   4   5  -2        1.84        1.73      0.72 o 
  -1   6  -2       32.32       27.66      2.02 o 
   0   6  -2        2.55        1.48      0.54 o 
   1   6  -2        3.17        4.50      1.41 o 
  -4   1  -1      599.95      604.23      8.95 o 
  -3   1  -1      350.50      359.63      3.68 o 
  -2   1  -1       55.42       52.97      1.05 o 
  -1   1  -1     1091.68     1023.28     12.63 o 
   0   1  -1      262.92      253.47      3.80 o 
   1   1  -1     3518.64     3371.71     27.46 o 
   2   1  -1      587.12      551.65      5.43 o 
   3   1  -1      189.90      188.45      1.74 o 
   4   1  -1      456.41      460.53      4.36 o 
   5   1  -1        3.77        4.00      0.58 o 
   6   1  -1       11.43       13.89      0.88 o 
   7   1  -1       18.60       17.64      1.36 o 
  -5   2  -1       72.75       73.64      2.80 o 
  -4   2  -1      633.53      610.24      9.88 o 
  -2   2  -1      207.64      206.38      3.42 o 
  -1   2  -1      100.75      100.67      2.28 o 
   0   2  -1      149.09      155.12      3.15 o 
   1   2  -1     1286.84     1360.60     26.94 o 
   2   2  -1      218.44      240.84      2.56 o 
   3   2  -1       30.65       30.64      0.88 o 
   4   2  -1       13.91       12.58      0.70 o 
   5   2  -1       87.61       82.15      1.79 o 
   6   2  -1        3.99        4.82      0.68 o 
   7   2  -1       38.75       40.70      1.52 o 
  -5   3  -1       15.56       15.58      1.61 o 
  -2   3  -1        4.32        5.03      0.71 o 
  -1   3  -1      163.08      175.03      3.84 o 
   0   3  -1       88.05       95.46      2.85 o 
   1   3  -1       35.71       43.25      1.98 o 
   2   3  -1       24.88       25.84      2.93 o 
   3   3  -1       61.71       65.51      1.44 o 
   4   3  -1       53.25       52.24      1.86 o 
   5   3  -1       12.40       12.14      1.06 o 
   6   3  -1       15.19       18.94      1.12 o 
  -5   4  -1        4.80        5.63      1.30 o 
  -4   4  -1        3.42        7.78      1.65 o 
  -1   4  -1       14.39       17.03      1.40 o 
   0   4  -1       63.69       67.49      1.75 o 
   1   4  -1        7.06        7.03      0.70 o 
   2   4  -1       44.12       45.56      2.05 o 
   3   4  -1       64.73       61.72      1.78 o 
   4   4  -1        8.26        8.19      0.80 o 
   5   4  -1       17.90       17.46      1.37 o 
  -4   5  -1        2.80        3.76      1.57 o 
  -3   5  -1        3.46        8.13      2.37 o 
  -1   5  -1       19.29       16.30      1.59 o 
   0   5  -1       17.99       18.93      1.74 o 
   1   5  -1       28.37       32.60      2.24 o 
   2   5  -1       15.87       11.16      1.06 o 
   3   5  -1       14.92       14.51      1.24 o 
   4   5  -1        6.53        6.42      1.90 o 
  -1   6  -1        5.88        3.08      0.79 o 
   0   6  -1        1.27        1.07      0.55 o 
   1   6  -1        7.57        8.95      1.71 o 
  -4   0   0       19.63       17.88      0.86 o 
  -3   0   0      127.87      128.13      2.31 o 
  -2   0   0      640.70      625.11      8.00 o 
  -1   0   0     1456.58     1442.71     18.88 o 
   3   0   0      131.01      130.32      4.38 o 
   4   0   0       17.22       16.15      0.84 o 
   5   0   0       22.13       20.04      1.52 o 
   6   0   0       12.18       14.18      1.57 o 
   7   0   0       14.72       16.59      1.91 o 
  -4   1   0        1.27        0.76      0.57 o 
  -2   1   0       87.11       82.21      1.32 o 
  -1   1   0      195.59      178.15      2.67 o 
   0   1   0     3592.34     3351.67     41.26 o 
   1   1   0      198.64      178.83      2.45 o 
   2   1   0       85.79       82.39      1.81 o 
   3   1   0      114.00      115.99      1.29 o 
   4   1   0        1.28        1.48      0.37 o 
   5   1   0       33.12       34.85      1.14 o 
   6   1   0        8.34        7.23      0.73 o 
   7   1   0       25.78       29.04      1.57 o 
  -5   2   0      112.82      109.97      3.43 o 
  -2   2   0      324.77      330.72      4.85 o 
  -1   2   0       48.32       50.84      1.53 o 
   0   2   0      331.63      314.64      5.20 o 
   1   2   0       44.56       48.10      1.23 o 
   2   2   0      329.15      327.30      3.17 o 
   3   2   0       38.46       34.37      0.92 o 
   4   2   0      233.75      225.68      2.67 o 
   5   2   0      110.07      100.93      3.09 o 
   6   2   0       49.59       51.77      1.59 o 
   7   2   0       45.93       47.63      1.65 o 
  -5   3   0       21.83       23.64      1.80 o 
  -2   3   0       39.34       40.67      1.61 o 
  -1   3   0      144.78      163.43      2.30 o 
   0   3   0       37.82       44.02      1.93 o 
   1   3   0      142.40      160.82      3.40 o 
   2   3   0       38.08       39.78      1.26 o 
   3   3   0       32.95       33.23      0.91 o 
   4   3   0       95.98       92.10      1.61 o 
   5   3   0       22.28       25.24      1.10 o 
   6   3   0       37.44       36.11      2.75 o 
  -5   4   0       15.69       19.54      1.92 o 
  -1   4   0       24.25       20.17      1.47 o 
   0   4   0        0.98        1.01      0.39 o 
   1   4   0       23.54       19.86      0.83 o 
   2   4   0       73.11       71.33      1.59 o 
   3   4   0       32.59       31.74      1.55 o 
   4   4   0       12.09       12.35      1.17 o 
   5   4   0       15.49       17.35      2.06 o 
  -4   5   0        0.66        1.77      1.26 o 
  -1   5   0        5.73        4.50      1.06 o 
   0   5   0        0.09       -0.73      0.49 o 
   1   5   0        5.88        6.62      1.36 o 
   2   5   0       74.12       72.42      2.32 o 
   3   5   0        1.30        1.49      1.07 o 
   4   5   0        0.61       -0.92      0.78 o 
   0   6   0        0.93       -0.24      0.77 o 
   1   6   0       13.00       11.56      1.79 o 
  -1   1   1     3542.80     3496.88     43.30 o 
   0   1   1      254.82      236.92      3.57 o 
   1   1   1     1058.99     1001.21      7.19 o 
   2   1   1       61.55       57.73      1.14 o 
   3   1   1      348.33      357.63      2.84 o 
   4   1   1      605.77      591.31      5.35 o 
   5   1   1       34.02       28.85      1.05 o 
   6   1   1       68.45       72.18      1.78 o 
   7   1   1        8.81        9.48      1.13 o 
  -5   2   1       88.76       89.69      3.02 o 
  -2   2   1      216.21      230.75      3.67 o 
  -1   2   1     1283.26     1356.73     17.08 o 
   0   2   1      145.57      155.99      3.21 o 
   1   2   1       99.28      102.11      2.09 o 
   2   2   1      206.19      203.11      2.26 o 
   3   2   1       92.98       95.68      1.39 o 
   4   2   1      638.37      602.30      5.57 o 
   5   2   1       71.35       70.48      1.65 o 
   6   2   1        2.43        1.17      0.85 o 
   7   2   1        3.82        3.75      0.72 o 
  -5   3   1       12.09       14.37      1.54 o 
  -2   3   1       23.84       22.96      1.20 o 
  -1   3   1       38.07       43.93      1.66 o 
   0   3   1       85.94       93.32      1.82 o 
   1   3   1      165.77      180.28      3.05 o 
   2   3   1        4.59        4.65      0.44 o 
   3   3   1       19.85       18.64      1.29 o 
   4   3   1       42.55       39.57      2.74 o 
   5   3   1       14.99       14.30      1.17 o 
   6   3   1       18.85       21.87      3.00 o 
  -5   4   1       17.75       18.40      1.94 o 
  -1   4   1        7.45        6.91      1.02 o 
   0   4   1       62.97       68.79      2.78 o 
   1   4   1       14.86       17.64      0.78 o 
   2   4   1        1.67        1.79      1.12 o 
   3   4   1        4.67        4.42      0.84 o 
   4   4   1        3.47        4.49      1.17 o 
   5   4   1        4.60        6.31      1.13 o 
  -4   5   1        6.58        7.13      1.70 o 
  -1   5   1       28.11       23.51      1.83 o 
   0   5   1       17.85       18.82      1.74 o 
   1   5   1       19.47       20.64      1.88 o 
   2   5   1       36.41       37.92      3.05 o 
   3   5   1        3.55        2.93      0.76 o 
   4   5   1        2.77        3.53      1.27 o 
  -4   0   2      660.79      651.96      8.64 o 
   2   0   2     1768.90     1793.42     35.22 o 
   3   0   2     4355.46     4465.50     74.44 o 
   4   0   2      266.90      275.92      3.61 o 
   5   0   2       76.29       78.30      1.93 o 
   6   0   2       52.04       58.11      2.80 o 
   7   0   2       18.93       20.89      1.92 o 
   0   1   2     2613.85     2570.61     30.95 o 
   1   1   2      219.69      237.76      2.73 o 
   2   1   2       66.30       69.01      2.15 o 
   3   1   2      350.21      369.16      2.92 o 
   4   1   2       22.21       24.59      0.88 o 
   5   1   2       50.42       51.48      1.97 o 
   6   1   2        4.66        5.60      1.12 o 
   7   1   2       36.14       37.04      1.80 o 
  -2   2   2      150.75      160.83      2.76 o 
  -1   2   2     1780.41     1858.12     32.37 o 
   0   2   2      183.54      175.92      2.31 o 
   1   2   2      440.74      428.36      3.71 o 
   2   2   2      293.83      295.36      2.57 o 
   3   2   2      245.21      240.67      2.73 o 
   4   2   2      563.80      541.70      6.48 o 
   5   2   2       53.43       54.31      1.45 o 
   6   2   2       17.21       19.31      1.12 o 
   7   2   2        2.72        0.60      0.68 o 
  -2   3   2       66.59       63.97      1.95 o 
  -1   3   2       54.11       56.31      1.56 o 
   0   3   2       75.83       75.06      3.06 o 
   1   3   2       57.74       60.69      2.38 o 
   2   3   2      155.85      158.28      2.16 o 
   3   3   2       71.42       70.99      1.29 o 
   4   3   2      229.47      210.60      5.27 o 
   5   3   2       32.31       35.16      1.64 o 
   6   3   2       21.07       19.73      3.96 o 
  -1   4   2       71.07       68.83      2.61 o 
   0   4   2       15.32       12.71      1.42 o 
   1   4   2       48.09       49.73      1.25 o 
   2   4   2       40.03       37.34      2.08 o 
   3   4   2       20.92       18.36      1.26 o 
   4   4   2        1.10        1.53      0.99 o 
   5   4   2       26.87       31.73      1.79 o 
  -1   5   2        2.07        1.38      0.77 o 
   0   5   2        6.54        8.07      1.29 o 
   1   5   2       29.37       36.46      2.45 o 
   2   5   2        1.15        0.61      0.85 o 
   3   5   2        1.94        0.84      0.87 o 
   4   5   2        2.12        2.39      1.22 o 
   0   1   3     1992.26     2116.24     25.16 o 
   1   1   3      856.04      839.67      9.94 o 
   2   1   3      253.89      243.47      2.45 o 
   3   1   3      118.45      126.07      1.41 o 
   4   1   3      394.96      401.62      4.04 o 
   5   1   3       16.00       15.96      0.99 o 
   6   1   3       58.06       60.16      1.71 o 
   7   1   3       22.71       22.23      1.49 o 
  -1   2   3       92.49       92.60      2.71 o 
   0   2   3      133.83      139.07      2.86 o 
   1   2   3       53.25       54.86      1.15 o 
   2   2   3      188.41      200.14      2.14 o 
   3   2   3      114.86      111.13      1.71 o 
   4   2   3      264.84      255.55      3.11 o 
   5   2   3       73.84       74.56      1.70 o 
   6   2   3       30.02       31.03      1.27 o 
   7   2   3       14.14       17.97      1.84 o 
  -1   3   3       75.53       76.53      1.44 o 
   0   3   3      424.97      446.33      5.05 o 
   1   3   3       52.87       56.22      1.12 o 
   2   3   3      499.86      523.70      7.37 o 
   3   3   3       97.40       88.86      1.71 o 
   4   3   3      148.23      148.58      4.52 o 
   5   3   3       16.54       16.19      1.24 o 
   6   3   3        7.46        6.07      1.00 o 
  -1   4   3        4.82        5.09      0.93 o 
   0   4   3        8.68        9.83      0.75 o 
   1   4   3       52.28       56.70      1.74 o 
   2   4   3        8.45       11.90      0.99 o 
   3   4   3       24.57       24.11      1.96 o 
   4   4   3        2.39        2.84      0.99 o 
   5   4   3        3.61        1.06      0.97 o 
   2   5   3       25.18       27.76      2.11 o 
   3   5   3        6.48        7.81      1.46 o 
   4   5   3        1.23        2.15      1.14 o 
   1   0   4      236.39      232.06      2.44 o 
   2   0   4     1245.08     1258.97     13.33 o 
   3   0   4     1957.10     2137.51     21.58 o 
   4   0   4      185.20      181.56      3.81 o 
   5   0   4      144.94      155.52      2.80 o 
   6   0   4      101.68      106.27      3.69 o 
   7   0   4       15.65       18.44      1.93 o 
   0   1   4     2172.18     2220.26     26.78 o 
   1   1   4      160.94      162.40      4.39 o 
   2   1   4      161.88      169.32      2.37 o 
   3   1   4       95.41      106.72      1.75 o 
   4   1   4       21.09       23.40      0.86 o 
   5   1   4        7.48        8.76      0.69 o 
   6   1   4       46.58       47.49      1.46 o 
   7   1   4       11.24       12.75      1.22 o 
  -1   2   4      278.87      287.84      4.15 o 
   0   2   4      352.53      347.23      5.32 o 
   1   2   4       94.82       96.28      1.49 o 
   2   2   4      124.61      134.76      1.73 o 
   3   2   4       88.11       84.57      1.47 o 
   4   2   4       39.70       39.63      1.15 o 
   5   2   4       57.37       58.32      1.50 o 
   6   2   4        6.36        6.35      0.96 o 
   7   2   4       53.50       66.68      3.92 o 
  -1   3   4      126.32      128.20      2.58 o 
   0   3   4      360.70      367.12      4.41 o 
   1   3   4       51.58       51.90      1.53 o 
   2   3   4       32.49       31.85      2.18 o 
   3   3   4       30.97       33.63      1.72 o 
   4   3   4       43.85       42.84      2.88 o 
   5   3   4       55.56       62.77      2.18 o 
   6   3   4        5.28        4.63      1.75 o 
   0   4   4        0.51        0.82      0.49 o 
   1   4   4      189.01      183.02      4.42 o 
   2   4   4      123.10      123.32      3.83 o 
   3   4   4       16.12       14.71      1.63 o 
   4   4   4        1.32        0.74      0.87 o 
   5   4   4       22.33       18.60      2.07 o 
   2   5   4        4.99        5.33      1.19 o 
   3   5   4        5.25        5.51      1.27 o 
   4   5   4        6.87        8.07      1.63 o 
   0   1   5      313.28      290.68      4.25 o 
   1   1   5     1514.37     1483.10     18.57 o 
   2   1   5      160.84      160.66      1.49 o 
   3   1   5      323.56      321.61      2.66 o 
   4   1   5       25.61       25.00      0.96 o 
   5   1   5       60.61       62.23      1.50 o 
   6   1   5       72.13       79.20      1.88 o 
   7   1   5       17.13       21.36      1.85 o 
  -1   2   5      560.34      582.56      7.73 o 
   0   2   5      292.83      296.71      4.73 o 
   1   2   5      133.29      136.85      1.84 o 
   2   2   5      205.28      226.17      4.35 o 
   3   2   5       24.36       25.33      0.82 o 
   4   2   5       41.09       38.01      1.14 o 
   5   2   5       20.14       20.30      1.27 o 
   6   2   5        7.83        8.60      1.05 o 
   7   2   5       32.81       42.21      2.04 o 
  -1   3   5       81.33       85.20      2.06 o 
   0   3   5       41.57       47.56      1.71 o 
   1   3   5       79.21       80.03      2.74 o 
   2   3   5       26.07       26.34      1.61 o 
   3   3   5      223.21      222.87      5.35 o 
   4   3   5       86.69       83.86      2.36 o 
   5   3   5      154.50      161.07      8.64 o 
   6   3   5       26.15       23.72      1.61 o 
   0   4   5       15.49       16.46      1.20 o 
   1   4   5       50.55       49.00      2.21 o 
   2   4   5        3.68        3.36      0.92 o 
   3   4   5        3.59        3.95      1.09 o 
   4   4   5       20.95       23.56      1.99 o 
   5   4   5       28.64       26.01      2.37 o 
   2   5   5       14.83       18.07      1.80 o 
   3   5   5        2.31        2.81      1.18 o 
   4   5   5       14.86       15.27      2.01 o 
   1   0   6      816.59      783.17     12.77 o 
   2   0   6      621.13      638.39      6.08 o 
   3   0   6      453.16      494.01      5.31 o 
   4   0   6       29.66       26.71      1.02 o 
   5   0   6      151.38      135.67      2.61 o 
   6   0   6       24.90       19.69      1.73 o 
   7   0   6       35.97       34.79      2.51 o 
   0   1   6      299.43      289.45      4.41 o 
   1   1   6       13.98       15.93      0.93 o 
   2   1   6       21.85       25.35      0.55 o 
   3   1   6       84.59       86.02      1.17 o 
   4   1   6       16.58       16.80      0.85 o 
   5   1   6       30.78       29.31      1.25 o 
   6   1   6       31.24       30.02      1.20 o 
   7   1   6        0.08        0.92      0.92 o 
  -1   2   6      141.04      160.36      2.82 o 
   0   2   6        7.61        8.55      0.72 o 
   1   2   6      344.50      336.44      3.54 o 
   2   2   6      441.72      452.41      4.78 o 
   3   2   6      209.08      203.18      2.49 o 
   4   2   6       12.40       12.43      0.73 o 
   5   2   6      184.71      193.92      5.46 o 
   6   2   6       46.41       50.35      1.99 o 
   7   2   6        0.14        0.15      0.66 o 
  -1   3   6        1.97        2.09      0.43 o 
   0   3   6        5.15        4.28      0.63 o 
   1   3   6       10.01        7.67      0.90 o 
   2   3   6        0.10       -0.69      0.47 o 
   3   3   6      757.96      734.20     11.93 o 
   4   3   6        7.02        6.45      0.93 o 
   5   3   6       78.85       77.83      2.46 o 
   6   3   6       28.82       35.84      2.18 o 
   0   4   6       62.11       65.66      2.26 o 
   1   4   6       48.34       44.04      2.10 o 
   2   4   6       41.37       40.27      2.23 o 
   3   4   6       24.95       22.01      1.89 o 
   4   4   6        6.62        7.47      1.43 o 
   5   4   6       16.34       17.32      2.08 o 
   2   5   6        0.96        1.29      0.94 o 
   3   5   6        5.63        3.89      1.21 o 
   4   5   6        0.49        1.70      1.20 o 
   0   1   7       56.52       52.20      1.46 o 
   1   1   7      215.25      229.09      4.11 o 
   2   1   7     2500.68     2599.53     39.61 o 
   3   1   7      248.50      235.58      2.30 o 
   4   1   7      197.50      195.77      2.53 o 
   5   1   7       22.46       23.25      1.09 o 
   6   1   7       29.87       29.16      1.19 o 
   7   1   7        9.95       10.11      1.65 o 
  -1   2   7       20.73       20.82      0.94 o 
   0   2   7       44.13       48.44      1.60 o 
   1   2   7      459.60      490.22      7.67 o 
   2   2   7      172.18      180.38      2.39 o 
   3   2   7      188.18      184.03      3.66 o 
   4   2   7       68.89       72.48      2.05 o 
   5   2   7       76.49       75.77      2.27 o 
   6   2   7        2.03        1.30      0.63 o 
   7   2   7        8.44        9.25      1.23 o 
  -1   3   7        3.97        5.56      0.63 o 
   0   3   7      236.28      251.86      4.67 o 
   1   3   7       21.74       24.10      1.42 o 
   2   3   7       47.44       49.57      2.23 o 
   3   3   7      281.21      277.54      6.20 o 
   4   3   7      116.27      117.65      2.85 o 
   5   3   7       84.20       79.18      2.52 o 
   6   3   7        1.31        1.98      0.87 o 
   0   4   7        9.88        7.28      0.92 o 
   1   4   7       12.21       12.46      1.24 o 
   2   4   7      100.04      101.19      3.49 o 
   3   4   7       77.36       69.19      3.10 o 
   4   4   7        2.28        2.47      1.04 o 
   5   4   7        1.36       -0.14      0.95 o 
   2   5   7        1.81        1.60      0.95 o 
   3   5   7        4.00        3.55      1.21 o 
   4   5   7       20.68       21.35      2.28 o 
   1   0   8     1332.34     1288.92     16.45 o 
   2   0   8     1276.35     1321.54     19.94 o 
   3   0   8      288.63      295.65      3.66 o 
   4   0   8       71.75       68.01      1.79 o 
   5   0   8      213.86      207.26      6.56 o 
   6   0   8       29.93       28.36      2.01 o 
   7   0   8       48.63       50.91      2.90 o 
   0   1   8        0.42        0.18      0.29 o 
   1   1   8     1104.64     1159.21     15.28 o 
   2   1   8      833.51      918.69      6.97 o 
   3   1   8       12.55       11.57      0.66 o 
   4   1   8       60.13       57.46      1.29 o 
   5   1   8       38.89       39.53      1.22 o 
   6   1   8       22.74       20.74      1.28 o 
   7   1   8        7.36        6.31      1.40 o 
  -1   2   8      519.68      540.01      7.64 o 
   0   2   8      312.26      290.52      4.89 o 
   1   2   8     1141.79     1215.69     16.34 o 
   2   2   8        3.39        5.61      0.82 o 
   3   2   8       24.69       23.59      1.35 o 
   4   2   8       21.31       21.21      1.19 o 
   5   2   8        1.55        1.58      0.63 o 
   6   2   8       12.85       18.24      1.37 o 
  -1   3   8      116.90      125.56      2.79 o 
   0   3   8       65.94       66.38      2.17 o 
   1   3   8       31.27       34.21      1.68 o 
   2   3   8        4.99        5.43      0.93 o 
   3   3   8      100.29      101.10      3.55 o 
   4   3   8        2.19        1.30      0.84 o 
   5   3   8       16.02       16.90      1.71 o 
   6   3   8       62.04       69.91      2.76 o 
   0   4   8      437.28      423.27      7.26 o 
   1   4   8       12.61       13.80      1.31 o 
   2   4   8       87.53       81.95      3.16 o 
   3   4   8       97.94       98.12      3.72 o 
   4   4   8       11.97       13.37      1.74 o 
   5   4   8       16.39       15.42      2.01 o 
   2   5   8       10.34       11.06      1.53 o 
   3   5   8        7.35        6.87      1.44 o 
   0   1   9      573.17      555.09      7.94 o 
   1   1   9       11.37        7.25      0.71 o 
   2   1   9      161.38      184.91      2.01 o 
   3   1   9      115.30      116.93      1.68 o 
   4   1   9      241.26      241.32      2.90 o 
   5   1   9       82.48       87.00      2.26 o 
   6   1   9       51.74       52.00      1.92 o 
   7   1   9       16.09       23.14      2.16 o 
  -1   2   9      413.68      394.54      6.04 o 
   0   2   9       56.31       60.36      1.91 o 
   1   2   9       81.61       91.44      2.62 o 
   2   2   9       76.50       85.68      2.76 o 
   3   2   9       34.16       34.62      1.33 o 
   4   2   9      206.15      204.75      4.90 o 
   5   2   9        1.74        1.11      0.62 o 
   6   2   9       12.89       11.82      1.20 o 
  -1   3   9       12.83       12.05      0.96 o 
   0   3   9      100.39       94.48      2.69 o 
   1   3   9      225.62      228.30      4.86 o 
   2   3   9       51.10       52.07      2.29 o 
   3   3   9       49.14       49.03      2.48 o 
   4   3   9       19.84       21.56      1.94 o 
   5   3   9       14.74       13.22      1.25 o 
   6   3   9       28.11       36.40      1.95 o 
   0   4   9      297.66      293.56      5.74 o 
   1   4   9       10.66       10.61      1.21 o 
   2   4   9        8.19        9.77      1.29 o 
   3   4   9       49.86       51.82      2.72 o 
   4   4   9       13.80       15.79      1.82 o 
   5   4   9        3.72        3.03      1.26 o 
   2   5   9        2.73        1.49      0.95 o 
   3   5   9       14.62       12.89      1.72 o 
   1   0  10       51.66       45.78      1.62 o 
   2   0  10      605.01      591.54      5.98 o 
   3   0  10      310.71      284.10      3.65 o 
   4   0  10       92.06       91.78      1.98 o 
   5   0  10       82.52       79.29      2.03 o 
   6   0  10       82.60       79.87      3.17 o 
   0   1  10       52.21       55.94      1.72 o 
   1   1  10       58.97       65.36      2.07 o 
   2   1  10       37.11       34.20      1.08 o 
   3   1  10       14.31       16.45      0.56 o 
   4   1  10       36.03       39.93      0.95 o 
   5   1  10       81.21       71.38      2.08 o 
   6   1  10        6.28        5.41      0.88 o 
   7   1  10        5.17        5.93      1.42 o 
  -1   2  10      145.96      146.75      3.03 o 
   0   2  10       59.27       57.49      1.89 o 
   1   2  10        9.15        8.06      0.88 o 
   2   2  10      146.63      148.54      3.74 o 
   3   2  10       19.95       19.51      1.54 o 
   4   2  10      550.96      561.20      7.07 o 
   5   2  10       10.17        9.76      1.03 o 
   6   2  10       20.77       22.34      1.52 o 
  -1   3  10      180.13      174.98      3.62 o 
   0   3  10      122.37      113.80      2.99 o 
   1   3  10       48.64       46.03      2.08 o 
   2   3  10      102.80      104.95      3.43 o 
   3   3  10       16.47       18.13      1.62 o 
   4   3  10       20.28       16.98      1.78 o 
   5   3  10        4.65        6.44      1.43 o 
   6   3  10       36.12       41.72      2.53 o 
   0   4  10      161.86      154.99      3.86 o 
   1   4  10       17.79       19.49      1.54 o 
   2   4  10       75.76       77.15      3.14 o 
   3   4  10       67.45       64.82      3.06 o 
   4   4  10       21.42       18.05      1.96 o 
   5   4  10       16.01       15.68      2.02 o 
   2   5  10        8.09        9.46      1.49 o 
   3   5  10        0.36        1.67      1.07 o 
   0   1  11      936.46      896.31     12.21 o 
   1   1  11      460.70      453.71      7.23 o 
   2   1  11      121.34      117.91      1.77 o 
   3   1  11      254.39      243.95      4.35 o 
   4   1  11      246.25      239.72      6.19 o 
   5   1  11       27.69       25.39      2.25 o 
   6   1  11       13.05       11.96      1.11 o 
   7   1  11       21.42       21.37      2.02 o 
  -1   2  11      112.40      109.44      2.63 o 
   0   2  11        4.28        6.11      0.73 o 
   1   2  11      282.33      301.18      5.60 o 
   2   2  11       84.10       90.78      2.94 o 
   3   2  11       88.49       91.91      3.18 o 
   4   2  11       94.63       93.67      2.44 o 
   5   2  11       35.85       36.15      2.01 o 
   6   2  11       13.34       15.68      1.34 o 
  -1   3  11        3.30        2.19      0.57 o 
   0   3  11        3.27        2.48      0.65 o 
   1   3  11       66.61       66.88      2.54 o 
   2   3  11       95.87       94.93      3.25 o 
   3   3  11       52.64       53.07      2.63 o 
   4   3  11       47.56       43.54      2.61 o 
   5   3  11       15.82       17.76      2.02 o 
   6   3  11        7.27        5.71      1.62 o 
   0   4  11        0.90        0.94      0.60 o 
   1   4  11       14.83       18.18      1.58 o 
   2   4  11      183.35      174.81      4.86 o 
   3   4  11       16.78       17.96      1.89 o 
   4   4  11       11.86       11.33      1.74 o 
   5   4  11        8.90       11.16      1.85 o 
   2   5  11       20.77       21.91      2.02 o 
   3   5  11        0.77        1.21      1.10 o 
   1   0  12      145.23      146.18      3.30 o 
   2   0  12       43.78       43.94      1.81 o 
   3   0  12      312.99      299.46      4.98 o 
   4   0  12       43.81       46.08      1.54 o 
   5   0  12       71.89       72.96      2.20 o 
   0   1  12      369.84      401.06      6.50 o 
   1   1  12      418.27      432.72      7.05 o 
   2   1  12      115.09      104.02      3.01 o 
   3   1  12       32.30       32.86      0.99 o 
   4   1  12      217.91      210.44      3.76 o 
   5   1  12       26.33       21.57      1.65 o 
   6   1  12        0.25        0.85      0.59 o 
  -1   2  12      188.66      184.71      3.76 o 
   0   2  12      200.43      200.03      4.14 o 
   1   2  12      684.88      676.10     10.37 o 
   2   2  12        9.34        6.04      0.92 o 
   3   2  12      181.29      184.19      4.77 o 
   4   2  12       42.34       38.93      2.32 o 
   5   2  12       40.67       36.33      1.69 o 
   6   2  12       21.21       22.01      1.52 o 
  -1   3  12       91.27       92.83      2.64 o 
   0   3  12       14.79       12.80      1.20 o 
   1   3  12       94.22       87.48      2.90 o 
   2   3  12      164.53      164.48      4.56 o 
   3   3  12        0.75       -0.46      0.74 o 
   4   3  12        1.49        1.67      0.93 o 
   5   3  12       15.14       16.09      1.93 o 
   0   4  12       62.70       61.93      2.45 o 
   1   4  12       30.82       27.91      1.89 o 
   2   4  12      139.23      139.11      4.38 o 
   3   4  12       52.31       45.99      2.65 o 
   4   4  12        1.44        0.96      0.90 o 
   2   5  12       54.30       54.78      3.02 o 
   3   5  12        2.22        3.17      1.28 o 
   0   1  13      777.37      803.66     11.43 o 
   1   1  13      557.27      518.34      8.30 o 
   2   1  13      283.21      279.01      5.56 o 
   3   1  13       57.24       54.57      2.34 o 
   4   1  13      140.05      131.17      2.56 o 
   5   1  13       16.28       17.46      1.26 o 
   6   1  13       22.90       18.87      1.32 o 
  -1   2  13        7.49        7.63      0.84 o 
   0   2  13       25.86       22.82      1.37 o 
   1   2  13      154.98      158.34      3.89 o 
   2   2  13       17.80       19.50      1.45 o 
   3   2  13       26.58       27.38      1.92 o 
   4   2  13        1.39        0.21      0.75 o 
   5   2  13       21.49       21.05      1.36 o 
   6   2  13        9.40        8.24      1.09 o 
  -1   3  13      540.55      526.62      8.35 o 
   0   3  13       68.86       71.78      2.54 o 
   1   3  13       27.72       24.86      1.66 o 
   2   3  13        8.49        6.67      1.14 o 
   3   3  13       16.62       18.91      1.74 o 
   4   3  13       28.16       28.47      2.31 o 
   5   3  13       13.98       15.41      1.97 o 
   0   4  13        9.05       10.05      1.18 o 
   1   4  13       12.17       11.88      1.35 o 
   2   4  13       16.10       15.13      1.66 o 
   3   4  13        5.54        4.67      1.27 o 
   4   4  13        0.20       -0.56      0.74 o 
   2   5  13       29.22       32.59      2.44 o 
   2   0  14      353.43      332.58      6.19 o 
   3   0  14      127.42      129.29      2.35 o 
   4   0  14      187.34      183.21      3.12 o 
   5   0  14       75.86       76.04      3.06 o 
   0   1  14       27.30       30.06      1.50 o 
   1   1  14       41.94       42.63      1.85 o 
   2   1  14        1.41        1.47      0.64 o 
   3   1  14      333.26      317.17      6.50 o 
   4   1  14       15.62       15.08      0.81 o 
   5   1  14        3.60        4.15      0.76 o 
   6   1  14        7.25        6.65      0.98 o 
   0   2  14      216.66      217.75      4.60 o 
   1   2  14       16.04       18.80      1.39 o 
   2   2  14       30.16       31.04      1.88 o 
   3   2  14       42.63       40.99      2.28 o 
   4   2  14       19.61       18.13      1.74 o 
   5   2  14       37.14       33.80      2.41 o 
   6   2  14       17.36       20.51      3.03 o 
  -1   3  14      321.42      314.52      5.87 o 
   0   3  14       42.47       42.64      2.02 o 
   1   3  14        3.05        3.12      0.86 o 
   2   3  14        7.46        6.61      1.13 o 
   3   3  14       17.46       17.74      1.73 o 
   4   3  14       19.14       21.53      2.03 o 
   5   3  14       25.54       30.08      2.51 o 
   0   4  14       11.20        9.75      1.18 o 
   1   4  14        9.15        8.41      1.21 o 
   2   4  14       44.91       47.07      2.60 o 
   3   4  14       16.97       16.58      1.87 o 
   4   4  14        6.47        7.51      1.63 o 
   2   5  14        8.03        9.36      1.52 o 
   0   1  15       40.17       35.81      1.66 o 
   1   1  15       15.27       15.20      1.21 o 
   2   1  15       30.16       27.83      1.76 o 
   3   1  15      802.57      795.67     12.60 o 
   4   1  15       13.16       12.90      1.47 o 
   5   1  15       76.27       74.43      9.19 o 
   6   1  15       33.35       36.18      1.76 o 
   0   2  15       23.77       24.65      1.52 o 
   1   2  15       43.49       42.83      2.05 o 
   2   2  15        0.84        2.88      0.90 o 
   3   2  15       65.74       58.01      2.70 o 
   4   2  15       18.27       13.38      1.56 o 
   5   2  15       12.03        8.68      1.48 o 
   6   2  15        1.91        3.13      1.31 o 
  -1   3  15      101.27       97.15      2.97 o 
   0   3  15       44.94       47.12      2.15 o 
   1   3  15      124.49      121.18      3.72 o 
   2   3  15       43.25       43.01      2.38 o 
   3   3  15        4.29        4.08      1.14 o 
   4   3  15        2.69        4.58      1.23 o 
   5   3  15        6.67        8.17      1.67 o 
   0   4  15        3.18        4.16      0.92 o 
   1   4  15       23.62       21.80      1.73 o 
   2   4  15       42.43       38.30      2.37 o 
   3   4  15        0.46        0.06      0.91 o 
   4   4  15       14.14       17.68      2.12 o 
   2   5  15       21.52       23.19      2.14 o 
   2   0  16     1260.89     1196.35     16.92 o 
   3   0  16      399.38      388.87      7.48 o 
   4   0  16       10.21        9.87      1.27 o 
   5   0  16       40.24       39.16      2.36 o 
   1   1  16        5.39        5.47      0.86 o 
   2   1  16       25.22       26.37      1.72 o 
   3   1  16      176.22      166.63      4.60 o 
   4   1  16       13.59       10.44      1.37 o 
   5   1  16        2.93        2.80      1.10 o 
   6   1  16        9.90       10.60      1.66 o 
   0   2  16       91.66       86.14      2.82 o 
   1   2  16       77.19       75.34      2.77 o 
   2   2  16      100.96       94.21      3.31 o 
   3   2  16       90.36       84.86      3.32 o 
   4   2  16       45.37       43.30      2.59 o 
   5   2  16        7.21        5.47      1.36 o 
  -1   3  16        4.86        4.10      0.83 o 
   0   3  16      174.25      171.24      4.36 o 
   1   3  16        3.87        4.87      1.04 o 
   2   3  16       61.59       59.20      2.86 o 
   3   3  16        8.96        7.38      1.32 o 
   4   3  16        6.39        5.50      1.39 o 
   5   3  16        3.76        3.13      1.27 o 
   0   4  16        4.28        1.92      0.83 o 
   1   4  16       22.57       18.93      1.75 o 
   2   4  16        4.88        4.80      1.26 o 
   3   4  16        8.94        7.70      1.54 o 
   4   4  16        3.02        4.37      1.43 o 
   1   1  17       86.06       84.23      2.83 o 
   2   1  17       80.37       77.80      2.91 o 
   3   1  17        1.55        1.39      0.85 o 
   4   1  17       25.39       23.55      1.87 o 
   5   1  17       36.79       38.90      2.54 o 
   6   1  17       56.42       60.68      3.34 o 
   0   2  17       43.71       44.08      2.03 o 
   1   2  17       66.85       59.68      2.53 o 
   2   2  17        2.61        2.74      0.88 o 
   3   2  17        0.78        0.23      0.76 o 
   4   2  17       25.33       25.30      2.06 o 
   5   2  17       13.46       12.20      1.76 o 
  -1   3  17        8.89        9.70      1.12 o 
   0   3  17      128.98      124.41      3.75 o 
   1   3  17        6.14        4.11      1.01 o 
   2   3  17      125.48      117.62      4.00 o 
   3   3  17        5.84        6.05      1.30 o 
   4   3  17       15.24       15.74      1.92 o 
   5   3  17        2.85        2.16      1.29 o 
   0   4  17       10.23       11.23      1.34 o 
   1   4  17       22.77       19.99      1.82 o 
   2   4  17        2.49        2.79      1.05 o 
   3   4  17        1.78        0.69      0.94 o 
   3   0  18      255.96      263.92      6.02 o 
   4   0  18      129.21      130.45      4.18 o 
   5   0  18       44.16       49.93      2.73 o 
   1   1  18       87.97       84.25      2.97 o 
   2   1  18       63.10       57.39      2.58 o 
   3   1  18       63.61       60.27      2.79 o 
   4   1  18       23.94       22.82      1.93 o 
   5   1  18       11.58       14.49      1.75 o 
   0   2  18       34.10       36.07      1.96 o 
   1   2  18       42.38       37.46      2.11 o 
   2   2  18       18.66       23.67      1.80 o 
   3   2  18       22.98       22.32      1.95 o 
   4   2  18       18.27       19.30      1.88 o 
   5   2  18       12.64       12.12      1.83 o 
   0   3  18       32.15       32.96      2.00 o 
   1   3  18        8.95        9.90      1.29 o 
   2   3  18        2.50        1.91      0.91 o 
   3   3  18        5.21        6.51      1.34 o 
   4   3  18        3.07        2.02      1.09 o 
   1   4  18        8.43       10.06      1.39 o 
   2   4  18        5.28        5.17      1.27 o 
   3   4  18        3.22        0.60      1.00 o 
   2   1  19      101.96      101.92      3.53 o 
   3   1  19       23.71       26.34      2.00 o 
   4   1  19       10.25        8.83      1.42 o 
   5   1  19       39.51       36.45      2.52 o 
   0   2  19       14.48       14.92      1.41 o 
   1   2  19       17.40       15.98      1.50 o 
   2   2  19        9.75       11.41      1.40 o 
   3   2  19       26.03       21.99      1.90 o 
   4   2  19       14.84       15.78      1.85 o 
   5   2  19        8.41       14.12      1.91 o 
   0   3  19       16.32       13.96      1.43 o 
   1   3  19        2.80        2.23      0.91 o 
   2   3  19       22.93       19.14      1.87 o 
   3   3  19        2.52        2.12      1.01 o 
   4   3  19       31.21       32.98      2.58 o 
   1   4  19       15.81       17.36      1.72 o 
   2   4  19        1.17        1.41      0.94 o 
   3   4  19        0.28        1.46      1.10 o 
   3   0  20      104.74      109.24      3.83 o 
   4   0  20       57.69       60.11      2.95 o 
   5   0  20       27.12       33.23      2.42 o 
   1   1  20       21.47       21.77      1.78 o 
   2   1  20      236.55      225.18      5.58 o 
   3   1  20        0.02        1.06      0.82 o 
   4   1  20        1.63        1.19      0.84 o 
   5   1  20        5.01        5.61      1.42 o 
   0   2  20        6.74        7.81      1.18 o 
   1   2  20       46.96       39.88      2.25 o 
   2   2  20       23.82       24.96      1.94 o 
   3   2  20        9.57        7.93      1.38 o 
   4   2  20       28.07       26.95      2.29 o 
   5   2  20        4.22        4.43      1.40 o 
   0   3  20        4.35        6.36      1.16 o 
   1   3  20       25.91       23.67      1.94 o 
   2   3  20        6.71       10.13      1.55 o 
   3   3  20       14.97       14.53      1.83 o 
   4   3  20        3.69        3.66      1.29 o 
   1   4  20       22.21       27.28      2.07 o 
   2   4  20        0.59        0.91      0.96 o 
   2   1  21        5.53        5.63      1.23 o 
   3   1  21       11.69       13.33      1.57 o 
   4   1  21       38.73       35.39      2.42 o 
   5   1  21       12.07       10.89      1.68 o 
   1   2  21       26.76       22.97      1.90 o 
   2   2  21        1.98        0.55      0.79 o 
   3   2  21        2.33        0.35      0.81 o 
   4   2  21        4.20        4.61      1.29 o 
   0   3  21       21.46       18.27      1.74 o 
   1   3  21       16.63       11.22      1.48 o 
   2   3  21        0.54        1.21      0.94 o 
   3   3  21       10.39        8.39      1.57 o 
   4   3  21        3.15        4.87      1.50 o 
   1   4  21       22.42       23.54      2.10 o 
   2   4  21        1.80        0.74      1.03 o 
   4   0  22        0.62       -0.70      0.79 o 
   5   0  22      142.11      170.46      5.54 o 
   2   1  22      107.42       98.26      3.71 o 
   3   1  22        0.23        2.07      0.95 o 
   4   1  22        4.04        3.65      1.25 o 
   5   1  22        8.78        9.62      1.68 o 
   1   2  22       75.62       65.57      3.00 o 
   2   2  22       21.76       22.53      1.92 o 
   3   2  22       31.50       32.41      2.44 o 
   4   2  22       11.83       11.91      1.78 o 
   0   3  22        3.16        3.50      1.10 o 
   1   3  22        7.18        6.63      1.31 o 
   2   3  22        0.16       -0.61      0.77 o 
   3   3  22        1.88        1.89      1.21 o 
   1   4  22        2.98        4.22      1.24 o 
   2   4  22        3.74        3.87      1.30 o 
   2   1  23        5.88        4.64      1.13 o 
   3   1  23       37.89       35.68      2.48 o 
   4   1  23       36.87       41.52      2.68 o 
   1   2  23        0.21        0.74      0.86 o 
   2   2  23       24.55       26.44      2.18 o 
   3   2  23       10.04        9.01      1.57 o 
   4   2  23        9.60       12.61      1.87 o 
   0   3  23        4.72        3.54      1.07 o 
   1   3  23       13.12       12.18      1.63 o 
   2   3  23        1.80        1.40      1.02 o 
   3   3  23       12.98       12.42      1.89 o 
   1   4  23        0.53        0.76      0.97 o 
   3   1  24        1.31        0.05      0.88 o 
   4   1  24       20.86       23.12      2.26 o 
   1   2  24       23.06       16.01      1.72 o 
   2   2  24        2.33        3.57      1.13 o 
   3   2  24       10.87       10.97      1.68 o 
   4   2  24        0.50       -1.25      0.85 o 
   1   3  24        2.72        4.63      1.26 o 
   2   3  24        1.39        1.27      1.03 o 
   3   3  24        7.02        7.66      1.65 o 
   3   1  25        6.98        6.86      1.44 o 
   4   1  25        4.79        3.83      1.25 o 
   2   2  25        3.79        2.61      1.16 o 
   3   2  25        6.38        8.68      1.62 o 
   1   3  25        1.71        1.82      1.04 o 
   2   3  25        4.72        3.21      1.26 o 
   2   2  26        1.24        1.98      1.05 o 
   3   2  26       15.67       16.78      2.06 o 
   1   3  26        1.17        1.26      1.12 o 
   2   3  26        2.21        3.34      1.34 o 
                                                 
